# Supplementary material for: Money for operator: the impact of linked agricultural subsidy on incomes
Source: Sci Rep. 2024 Jun 12;14:13554. doi: 10.1038/s41598-024-64100-w (PMC11169248; doi:10.1038/s41598-024-64100-w)
Supplement: Supplementary file 1 — Supplementary Information. [file 41598_2024_64100_MOESM1_ESM.xlsx]

## Sheet: Sheet1
fid2018	cid2018	prov2018	Region	ln(Total Income)	Total Income	ln(Agricultural Income)	Agricultural Income	ln(Wage Income)	Wage Income	ln(Business Income)	Business Income	Operation Scale	Mechanization Level	Professional Households	lnAgricultural Subsidy	Agricultural Three Subsidy	lnVillage Standard of Subsidy	Village Standard of Subsidy	Gender	Age	Marital status	Production Training	Hardening Pavement	Village Bus Station	Piped Water in the Village	Village Farmers’ Market	Terrain	Village Location	Needy Family	Subsidy × Operation Scale	Mechanization Level × Operation Scale
1200000000000000	120802	Tianjin	3	11.5129	99999	11.5129	99999	11.5129	99999	11.5129	99999	8	2	0	7.31322	1500			1	60	1	0	1	0	1	0	3	0	1	58.5058	16
1200000000000000	120802	Tianjin	3	10.5966	40000	9.21034	10000	10.309	30000	0	0	7.5	3	0	6.44572	630	6.44572	630	1	52	1	0	1	0	1	0	3	0	0	48.3429	22.5
1200000000000000	120802	Tianjin	3	10.5966	40000	9.21034	10000	10.309	30000	0	0	7.5	3	0	6.44572	630	6.44572	630	0	49	1	0	1	0	1	0	3	0	1	48.3429	22.5
1200000000000000	120802	Tianjin	3	10.309	30000	9.21034	10000	0	0	0	0	9.5	3	0	6.90776	1000	6.90776	1000	0	32	1	0	1	0	1	0	3	0	1	65.6237	28.5
1200000000000000	120802	Tianjin	3	10.309	30000	9.21034	10000	0	0	0	0	9.5	3	0	6.90776	1000	6.90776	1000	0	59	1	0	1	0	1	0	3	0	0	65.6237	28.5
1200000000000000	120802	Tianjin	3	10.309	30000	10.5966	40000	10.779	48000	0	0	15	3	0	7.26193	1425	0	0	1	56	1	0	1	0	1	0	3	0	1	108.929	45
1200000000000000	120802	Tianjin	3	10.309	30000	10.5966	40000	10.779	48000	0	0	15	3	0	7.26193	1425	0	0	0	55	1	0	1	0	1	0	3	0	0	108.929	45
1200000000000000	120802	Tianjin	3	11.1563	70000	0	0	11.1563	70000	0	0	7	2	0	6.19441	490	6.19441	490	0	29	1	0	1	0	1	0	3	0	1	43.3608	14
1200000000000000	120802	Tianjin	3	10.309	30000	11.5129	99999	0	0	9.21034	10000	2.8	3	0	5.48064	240	5.48064	240	0	46	1	0	1	0	1	0	3	0	1	15.3458	8.4
1200000000000000	120802	Tianjin	3	11.0021	60000			11.0021	60000	0	0	10	2	0	6.55108	700	6.55108	700	1	42	1	0	1	0	1	0	3	0	1	65.5108	20
1200000000000000	120802	Tianjin	3	11.0021	60000			11.0021	60000	0	0	10	2	0	6.55108	700	6.55108	700	0	44	1	0	1	0	1	0	3	0	1	65.5108	20
1200000000000000	120802	Tianjin	3	11.5129	100000	9.21034	10000	11.4076	90000	0	0	7	3	0	6.21461	500	6.21461	500	1	31	1	0	1	0	1	0	3	0	1	43.5023	21
1200000000000000	120802	Tianjin	3	8.85367	7000	6.90776	1000	8.69951	6000	0	0	7.6	2	0	6.30992	550	6.30992	550	1	52	1	0	1	0	1	0	3	0	1	47.9554	15.2
1200000000000000	120802	Tianjin	3	11.1563	70000	8.00637	3000	11.0021	60000	0	0	3	2	0	5.34711	210	5.34711	210	0	32	1	0	1	0	1	0	3	0	0	16.0413	6
1200000000000000	120802	Tianjin	3	8.51719	5000	8.00637	3000	0	0	0	0	5	2	0	5.85793	350	5.85793	350	0	62	1	0	1	0	1	0	3	0	1	29.2897	10
1300000000000000	130102	Hebei	3	9.21034	10000	9.90349	20000	0	0	0	0	3	2	0	6.39693	600	6.39693	600	1	34	1	1	1	1	1	1	3	1	1	19.1908	6
1300000000000000	130102	Hebei	3	9.21034	10000	9.90349	20000	0	0	0	0	3	2	0	6.39693	600	6.39693	600	0	53	1	1	1	1	1	1	3	1	1	19.1908	6
1300000000000000	130102	Hebei	3	9.4727	13000	8.69951	6000	9.4727	13000	0	0	2.3	2	0	5.19296	180	5.19296	180	0	69	1	1	1	1	1	1	3	1	0	11.9438	4.6
1300000000000000	130102	Hebei	3	9.4727	13000	8.69951	6000	9.4727	13000	0	0	2.3	2	0	5.19296	180	5.19296	180	1	67	1	1	1	1	1	1	3	1	1	11.9438	4.6
1300000000000000	130102	Hebei	3	9.90349	20000	9.21034	10000	10.8198	50000	0	0	5	3	0	5.99146	400	5.99146	400	0	59	1	1	1	1	1	1	3	1	1	29.9573	15
1300000000000000	130102	Hebei	3	9.90349	20000	9.21034	10000	10.8198	50000	0	0	5	3	0	5.99146	400	5.99146	400	0	32	1	1	1	1	1	1	3	1	1	29.9573	15
1300000000000000	130102	Hebei	3	9.90349	20000	9.21034	10000	10.8198	50000	0	0	5	3	0	5.99146	400	5.99146	400	1	32	1	1	1	1	1	1	3	1	1	29.9573	15
1300000000000000	130102	Hebei	3	9.90349	20000	9.21034	10000	10.8198	50000	0	0	5	3	0	5.99146	400	5.99146	400	1	61	1	1	1	1	1	1	3	1	1	29.9573	15
1300000000000000	130102	Hebei	3	11.6082	110000	6.90776	1000	11.5129	100000	0	0	4	2	0	5.29832	200	5.29832	200	0	58	1	1	1	1	1	1	3	1	1	21.1933	8
1300000000000000	130102	Hebei	3	9.74097	17000	8.41183	4500	0	0	0	0	3	1	0	4.5326	93	0	0	0	44	1	1	1	1	1	1	3	1	1	13.5978	3
1300000000000000	130102	Hebei	3	9.74097	17000	8.41183	4500	0	0	0	0	3	1	0	4.5326	93	0	0	0	19	0	1	1	1	1	1	3	1	1	13.5978	3
1300000000000000	130102	Hebei	3	9.74097	17000	8.41183	4500	0	0	0	0	3	1	0	4.5326	93	0	0	1	55	1	1	1	1	1	1	3	1	1	13.5978	3
1300000000000000	130102	Hebei	3	8.69951	6000	0	0	8.69951	6000	0	0	3	1	0	5.59842	270	5.59842	270	0	37	1	1	1	1	1	1	3	1	1	16.7953	3
1300000000000000	130102	Hebei	3	10.5187	37000	10.1266	25000	0	0	0	0	6	2	1	5.99146	400	6.04025	420	0	65	1	1	1	1	1	1	3	1	0	35.9488	12
1300000000000000	130102	Hebei	3	10.5187	37000	10.1266	25000	0	0	0	0	6	2	1	5.99146	400	6.04025	420	1	65	1	1	1	1	1	1	3	1	0	35.9488	12
1300000000000000	130102	Hebei	3	14.5087	2000000	0	0	8.29405	4000	14.5087	2000000	11	3	0	6.55108	700	6.55108	700	1	73	1	1	1	1	1	1	3	1	0	72.0619	33
1300000000000000	130102	Hebei	3	11.5129	99999	0	0	9.03599	8400	0	0	7	2	0	5.79909	330	5.79909	330	0	63	1	1	1	1	1	1	3	1	1	40.5936	14
1300000000000000	130102	Hebei	3	11.5129	99999	0	0	9.03599	8400	0	0	7	2	0	5.79909	330	5.79909	330	1	60	1	1	1	1	1	1	3	1	0	40.5936	14
1300000000000000	130102	Hebei	3	11.5129	99999	0	0	9.03599	8400	0	0	7	2	0	5.79909	330	5.79909	330	0	14	0	1	1	1	1	1	3	1	1	40.5936	14
1300000000000000	130102	Hebei	3	11.5129	100000	0	0	11.5129	100000	11.5129	100000	4.6	2	0	5.70378	300	5.70378	300	1	68	1	1	1	1	1	1	3	1	0	26.2374	9.2
1300000000000000	130102	Hebei	3	11.5129	99999	8.00637	3000	11.9184	150000	0	0	4	2	0	6.68461	800	6.68461	800	1	36	1	1	1	1	1	1	3	1	1	26.7385	8
1300000000000000	130102	Hebei	3	8.51719	5000	8.51719	5000	7.56008	1920	0	0	5	2	1	6.10925	450	0	0	0	62	1	1	1	1	1	1	3	1	1	30.5462	10
1300000000000000	130102	Hebei	3	8.51719	5000	8.51719	5000	7.56008	1920	0	0	5	2	1	6.10925	450	0	0	1	63	1	1	1	1	1	1	3	1	1	30.5462	10
1300000000000000	130102	Hebei	3	10.309	30000	0	0	0	0	0	0	4	2	0	5.8861	360	5.8861	360	0	37	1	1	1	1	1	1	3	1	1	23.5444	8
1300000000000000	130102	Hebei	3	7.56008	1920	0	0	0	0	0	0	3	3	0	5.43808	230	5.43808	230	1	62	1	1	1	1	1	1	3	1	0	16.3142	9
1300000000000000	130102	Hebei	3	11.0021	60000	10.309	30000	10.8198	50000	0	0	3	3	0	5.99146	400	5.99146	400	1	80	1	1	1	1	1	1	3	1	0	17.9744	9
1300000000000000	130102	Hebei	3	11.0021	60000	10.309	30000	10.8198	50000	0	0	3	3	0	5.99146	400	5.99146	400	0	54	1	1	1	1	1	1	3	1	0	17.9744	9
1300000000000000	130102	Hebei	3	11.0021	60000	10.309	30000	10.8198	50000	0	0	3	3	0	5.99146	400	5.99146	400	0	83	1	1	1	1	1	1	3	1	0	17.9744	9
1300000000000000	130102	Hebei	3	11.0021	60000	10.309	30000	10.8198	50000	0	0	3	3	0	5.99146	400	5.99146	400	1	55	1	1	1	1	1	1	3	1	0	17.9744	9
1300000000000000	130401	Hebei	3	10.309	30000	8.00637	3000	10.309	30000	0	0	2.2	3	0	5.34711	210	5.34711	210	0	34	1	0	1	0	1	0	3	0	1	11.7636	6.6
1300000000000000	130401	Hebei	3	10.309	30000	8.00637	3000	10.309	30000	0	0	2.2	3	0	5.34711	210	5.34711	210	1	36	1	0	1	0	1	0	3	0	0	11.7636	6.6
1300000000000000	130401	Hebei	3	10.309	30000	0	0	9.90349	20000	0	0	3	2	0	5.70378	300	5.70378	300	0	49	1	0	1	0	1	0	3	0	0	17.1114	6
1300000000000000	130401	Hebei	3	10.309	30000	0	0	9.90349	20000	0	0	3	2	0	5.70378	300	5.70378	300	0	18	0	0	1	0	1	0	3	0	0	17.1114	6
1300000000000000	130401	Hebei	3	11.0974	66000	6.90776	1000	11.0974	66000	0	0	2	3	0	5.29832	200	5.29832	200	0	47	1	0	1	0	1	0	3	0	0	10.5966	6
1300000000000000	130401	Hebei	3	11.5129	99999	8.51719	5000	10.0858	24000	0	0	2.4	3	0	5.2575	192	0	0	0	53	1	0	1	0	1	0	3	0	1	12.618	7.2
1300000000000000	130401	Hebei	3	9.90349	20000	8.00637	3000	9.21034	10000	0	0	6	3	0	6.39693	600	6.39693	600	1	49	1	0	1	0	1	0	3	0	1	38.3816	18
1300000000000000	130401	Hebei	3	9.90349	20000	8.00637	3000	9.21034	10000	0	0	6	3	0	6.39693	600	6.39693	600	0	49	1	0	1	0	1	0	3	0	1	38.3816	18
1300000000000000	130401	Hebei	3	11.0021	60000	11.0021	60000	0	0	0	0	4.4	3	0	6.10925	450	6.10925	450	1	50	1	0	1	0	1	0	3	0	0	26.8807	13.2
1300000000000000	130401	Hebei	3	11.5129	100000	0	0	0	0	12.2061	200000	4	3	0	5.70378	300	5.70378	300	0	60	1	0	1	0	1	0	3	0	0	22.8151	12
1300000000000000	130401	Hebei	3	10.309	30000	10.309	30000	0	0	0	0	5	2	0	6.10925	450	6.10925	450	1	63	1	0	1	0	1	0	3	0	1	30.5462	10
1300000000000000	130401	Hebei	3	11.1563	70000	8.29405	4000	11.0821	65000	0	0	1.7	3	0	4.78749	120	4.78749	120	0	34	1	0	1	0	1	0	3	0	0	8.13874	5.1
1300000000000000	130401	Hebei	3	11.1563	70000	8.29405	4000	11.0821	65000	0	0	1.7	3	0	4.78749	120	4.78749	120	1	37	1	0	1	0	1	0	3	0	1	8.13874	5.1
1300000000000000	130401	Hebei	3	11.1563	70000	8.29405	4000	11.0821	65000	0	0	1.7	3	0	4.78749	120	4.78749	120	0	66	1	0	1	0	1	0	3	0	1	8.13874	5.1
1300000000000000	130401	Hebei	3	11.1563	70000	8.29405	4000	11.0821	65000	0	0	1.7	3	0	4.78749	120	4.78749	120	1	67	1	0	1	0	1	0	3	0	1	8.13874	5.1
1300000000000000	130401	Hebei	3	10.309	30000	10.309	30000	10.309	30000	0	0	3	2	0	5.29832	200	5.29832	200	0	43	1	0	1	0	1	0	3	0	1	15.8949	6
1300000000000000	130401	Hebei	3	10.309	30000	10.309	30000	10.309	30000	0	0	3	2	0	5.29832	200	5.29832	200	1	44	1	0	1	0	1	0	3	0	0	15.8949	6
1300000000000000	130401	Hebei	3	11.0021	60000	6.90776	1000	10.5966	40000	10.309	30000	3	3	0	5.29832	200	5.29832	200	1	52	1	0	1	0	1	0	3	0	1	15.8949	9
1300000000000000	130401	Hebei	3	11.0021	60000	6.90776	1000	10.5966	40000	10.309	30000	3	3	0	5.29832	200	5.29832	200	0	54	1	0	1	0	1	0	3	0	0	15.8949	9
1300000000000000	130401	Hebei	3	12.2061	200000	7.6009	2000	8.69951	6000	0	0	4	1	0	5.29832	200	5.29832	200	0	48	1	0	1	0	1	0	3	0	1	21.1933	4
1300000000000000	130401	Hebei	3	12.2061	200000	7.6009	2000	8.69951	6000	0	0	4	1	0	5.29832	200	5.29832	200	0	27	1	0	1	0	1	0	3	0	0	21.1933	4
1300000000000000	130401	Hebei	3	12.2061	200000	7.6009	2000	8.69951	6000	0	0	4	1	0	5.29832	200	5.29832	200	1	51	1	0	1	0	1	0	3	0	1	21.1933	4
1300000000000000	130401	Hebei	3	12.2061	200000	7.6009	2000	8.69951	6000	0	0	4	1	0	5.29832	200	5.29832	200	1	27	1	0	1	0	1	0	3	0	1	21.1933	4
1300000000000000	130403	Hebei	3	8.69951	6000	0	0	8.69951	6000	0	0	6.6	1	0	6.55108	700	6.55108	700	1	68	1	0	1	0	1	0	3	0	1	43.2371	6.6
1300000000000000	130403	Hebei	3	10.5966	40000	7.6009	2000	10.309	30000	0	0	7	2	0	6.55108	700	6.55108	700	1	51	1	0	1	0	1	0	3	0	0	45.8576	14
1300000000000000	130403	Hebei	3	10.5966	40000	7.6009	2000	10.309	30000	0	0	7	2	0	6.55108	700	6.55108	700	0	54	1	0	1	0	1	0	3	0	1	45.8576	14
1300000000000000	130403	Hebei	3	9.90349	20000	6.90776	1000	0	0	0	0	1	2	0	5.29832	200	5.29832	200	1	41	1	0	1	0	1	0	3	0	1	5.29832	2
1300000000000000	130403	Hebei	3	10.5966	40000	8.51719	5000	0	0	0	0	5	3	0	5.99146	400	5.99146	400	0	53	1	0	1	0	1	0	3	0	0	29.9573	15
1300000000000000	130403	Hebei	3	10.5966	40000	8.51719	5000	0	0	0	0	5	3	0	5.99146	400	5.99146	400	1	48	1	0	1	0	1	0	3	0	0	29.9573	15
1300000000000000	130403	Hebei	3	10.8198	50000	0	0	10.8198	50000	0	0	3	2	0	5.29832	200	5.29832	200	0	35	1	0	1	0	1	0	3	0	1	15.8949	6
1300000000000000	130403	Hebei	3	10.5966	40000	9.21034	10000	10.309	30000	0	0	6.5	2	0	6.29157	540	6.29157	540	0	14	0	0	1	0	1	0	3	0	0	40.8952	13
1300000000000000	130403	Hebei	3	10.5966	40000	9.21034	10000	10.309	30000	0	0	6.5	2	0	6.29157	540	6.29157	540	0	50	1	0	1	0	1	0	3	0	0	40.8952	13
1300000000000000	130403	Hebei	3	10.5966	40000	9.21034	10000	10.309	30000	0	0	6.5	2	0	6.29157	540	6.29157	540	1	47	1	0	1	0	1	0	3	0	1	40.8952	13
1300000000000000	130403	Hebei	3	11.5129	100000	0	0	0	0	0	0	5.6	2	0	6.10925	450	6.10925	450	0	65	1	0	1	0	1	0	3	0	0	34.2118	11.2
1300000000000000	130403	Hebei	3	11.5129	100000	0	0	0	0	0	0	5.6	2	0	6.10925	450	6.10925	450	1	61	1	0	1	0	1	0	3	0	0	34.2118	11.2
1300000000000000	130403	Hebei	3	11.5129	100000	0	0	0	0	0	0	5.6	2	0	6.10925	450	6.10925	450	0	31	0	0	1	0	1	0	3	0	1	34.2118	11.2
1300000000000000	130403	Hebei	3	10.5966	40000	8.51719	5000	10.5966	40000	0	0	9	3	0	6.68461	800	6.68461	800	1	23	0	0	1	0	1	0	3	0	0	60.1615	27
1300000000000000	130403	Hebei	3	10.5966	40000	8.51719	5000	10.5966	40000	0	0	9	3	0	6.68461	800	6.68461	800	0	43	1	0	1	0	1	0	3	0	1	60.1615	27
1300000000000000	130403	Hebei	3	10.5966	40000	8.51719	5000	10.5966	40000	0	0	9	3	0	6.68461	800	6.68461	800	1	45	1	0	1	0	1	0	3	0	0	60.1615	27
1300000000000000	130403	Hebei	3	10.309	30000	8.51719	5000	10.1266	25000	0	0	1.5	2	0	4.94164	140	0	0	0	15	0	0	1	0	1	0	3	0	1	7.41246	3
1300000000000000	130403	Hebei	3	10.309	30000	8.51719	5000	10.1266	25000	0	0	1.5	2	0	4.94164	140	0	0	0	47	1	0	1	0	1	0	3	0	0	7.41246	3
1300000000000000	130403	Hebei	3	10.309	30000	8.51719	5000	10.1266	25000	0	0	1.5	2	0	4.94164	140	0	0	1	51	1	0	1	0	1	0	3	0	1	7.41246	3
1300000000000000	130403	Hebei	3	9.21034	10000	0	0	0	0	0	0	2.5	2	1	4.60517	100	4.60517	100	1	18	0	0	1	0	1	0	3	0	0	11.5129	5
1300000000000000	130403	Hebei	3	9.21034	10000	0	0	0	0	0	0	2.5	2	1	4.60517	100	4.60517	100	1	49	1	0	1	0	1	0	3	0	1	11.5129	5
1300000000000000	130403	Hebei	3	9.21034	10000	0	0	0	0	0	0	2.5	2	1	4.60517	100	4.60517	100	0	50	1	0	1	0	1	0	3	0	1	11.5129	5
1300000000000000	130403	Hebei	3	9.90349	20000	0	0	0	0	0	0	1		0	6.10925	450	0	0	0	42	1	0	1	0	1	0	3	0	1	6.10925
1300000000000000	130403	Hebei	3	9.90349	20000	0	0	0	0	0	0	1		0	6.10925	450	0	0	1	43	1	0	1	0	1	0	3	0	1	6.10925
1300000000000000	130403	Hebei	3	9.90349	20000	0	0	0	0	0	0	1		0	6.10925	450	0	0	1	18	0	0	1	0	1	0	3	0	0	6.10925
1300000000000000	130403	Hebei	3	10.5966	40000	0	0	0	0	0	0	6	1	0	6.21461	500	6.21461	500	1	55	1	0	1	0	1	0	3	0	1	37.2876	6
1300000000000000	130403	Hebei	3	10.5966	40000	0	0	0	0	0	0	6	1	0	6.21461	500	6.21461	500	0	58	1	0	1	0	1	0	3	0	1	37.2876	6
1300000000000000	130602	Hebei	3	8.51719	5000	6.90776	1000	0	0	0	0	32	2	0	6.90776	1000	6.90776	1000	1	46	0	0	1	0	1	1	1	1	1	221.048	64
1300000000000000	130801	Hebei	3	10.309	30000	10.309	30000	0	0	0	0	24	3	0	8.69951	6000	8.69951	6000	0	53	1	0	1	0	1	0	3	0	0	208.788	72
1300000000000000	130801	Hebei	3	10.309	30000	10.309	30000	0	0	0	0	24	3	0	8.69951	6000	8.69951	6000	1	51	1	0	1	0	1	0	3	0	0	208.788	72
1300000000000000	130801	Hebei	3	10.5966	40000	9.61581	15000	9.21034	10000	0	0	23	2	0	7.09008	1200	6.90776	1000	0	30	1	0	1	0	1	0	3	0	1	163.072	46
1300000000000000	130801	Hebei	3	10.5966	40000	9.61581	15000	9.21034	10000	0	0	23	2	0	7.09008	1200	6.90776	1000	0	54	1	0	1	0	1	0	3	0	0	163.072	46
1300000000000000	130801	Hebei	3	10.5966	40000	9.61581	15000	9.21034	10000	0	0	23	2	0	7.09008	1200	6.90776	1000	1	54	1	0	1	0	1	0	3	0	1	163.072	46
1300000000000000	130801	Hebei	3	10.309	30000	9.90349	20000	9.21034	10000	0	0	10	2	0	6.90776	1000	5.70378	300	0	14	0	0	1	0	1	0	3	0	1	69.0776	20
1300000000000000	130801	Hebei	3	10.309	30000	9.90349	20000	9.21034	10000	0	0	10	2	0	6.90776	1000	5.70378	300	0	23	1	0	1	0	1	0	3	0	0	69.0776	20
1300000000000000	130801	Hebei	3	10.309	30000	9.90349	20000	9.21034	10000	0	0	10	2	0	6.90776	1000	5.70378	300	0	48	1	0	1	0	1	0	3	0	1	69.0776	20
1300000000000000	130801	Hebei	3	10.309	30000	9.90349	20000	9.21034	10000	0	0	10	2	0	6.90776	1000	5.70378	300	1	49	1	0	1	0	1	0	3	0	1	69.0776	20
1300000000000000	130801	Hebei	3	9.90349	20000	9.90349	20000	0	0	0	0	15	3	0	7.6009	2000	7.6009	2000	0	49	1	0	1	0	1	0	3	0	1	114.013	45
1300000000000000	130801	Hebei	3	9.90349	20000	9.90349	20000	0	0	0	0	15	3	0	7.6009	2000	7.6009	2000	1	15	0	0	1	0	1	0	3	0	1	114.013	45
1300000000000000	130801	Hebei	3	9.90349	20000	9.90349	20000	0	0	0	0	15	3	0	7.6009	2000	7.6009	2000	1	49	1	0	1	0	1	0	3	0	1	114.013	45
1300000000000000	130801	Hebei	3	10.309	30000	9.21034	10000	0	0	0	0	20	1	0	6.90776	1000	6.90776	1000	1	63	1	0	1	0	1	0	3	0	0	138.155	20
1300000000000000	130801	Hebei	3	9.21034	10000	9.21034	10000	0	0	0	0	20	1	0	8.00637	3000	0	0	0	67	1	0	1	0	1	0	3	0	1	160.127	20
1300000000000000	130801	Hebei	3	9.21034	10000	9.21034	10000	0	0	0	0	20	1	0	8.00637	3000	0	0	1	67	1	0	1	0	1	0	3	0	1	160.127	20
1300000000000000	130801	Hebei	3	10.5966	40000	10.5966	40000	0	0	0	0	23	3	0	6.90776	1000	6.90776	1000	1	50	1	0	1	0	1	0	3	0	1	158.878	69
1300000000000000	130801	Hebei	3	9.90349	20000	9.90349	20000	0	0	0	0	10	1	1	8.51719	5000	8.51719	5000	1	46	1	0	1	0	1	0	3	0	1	85.1719	10
1300000000000000	130801	Hebei	3	9.90349	20000	9.90349	20000	0	0	0	0	10	1	1	8.51719	5000	8.51719	5000	0	46	1	0	1	0	1	0	3	0	1	85.1719	10
1300000000000000	130801	Hebei	3	9.90349	20000	9.21034	10000	0	0	0	0	20		0	7.6009	2000	7.6009	2000	0	61	1	0	1	0	1	0	3	0	1	152.018
1300000000000000	130801	Hebei	3	9.90349	20000	9.21034	10000	0	0	0	0	20		0	7.6009	2000	7.6009	2000	1	62	1	0	1	0	1	0	3	0	0	152.018
1300000000000000	130801	Hebei	3	10.309	30000	0	0	0	0	0	0	20		1	6.39693	600	4.60517	100	1	18	0	0	1	0	1	0	3	0	1	127.939
1300000000000000	130801	Hebei	3	10.309	30000	0	0	0	0	0	0	20		1	6.39693	600	4.60517	100	0	14	0	0	1	0	1	0	3	0	0	127.939
1300000000000000	130801	Hebei	3	10.309	30000	0	0	0	0	0	0	20		1	6.39693	600	4.60517	100	1	47	1	0	1	0	1	0	3	0	1	127.939
1300000000000000	130801	Hebei	3	8.69951	6000	8.69951	6000	0	0	0	0	5	2	0	8.00637	3000	8.00637	3000	1	53	0	0	1	0	1	0	3	0	0	40.0318	10
1300000000000000	130801	Hebei	3	9.90349	20000	9.90349	20000	0	0	0	0	18	3	0	8.00637	3000	7.6009	2000	0	51	1	0	1	0	1	0	3	0	1	144.115	54
1300000000000000	130801	Hebei	3	9.90349	20000	9.90349	20000	0	0	0	0	18	3	0	8.00637	3000	7.6009	2000	1	51	1	0	1	0	1	0	3	0	0	144.115	54
1300000000000000	130801	Hebei	3	9.90349	20000	9.90349	20000	0	0	0	0	18	3	0	8.00637	3000	7.6009	2000	0	26	1	0	1	0	1	0	3	0	1	144.115	54
1300000000000000	130801	Hebei	3	9.90349	20000	9.90349	20000	0	0	0	0	18	3	0	8.00637	3000	7.6009	2000	0	27	1	0	1	0	1	0	3	0	1	144.115	54
1300000000000000	130801	Hebei	3	11.2898	80000	10.309	30000	10.309	30000	0	0	35	3	0	8.00637	3000	8.00637	3000	1	38	1	0	1	0	1	0	3	0	0	280.223	105
1300000000000000	130801	Hebei	3	9.90349	20000	9.90349	20000	0	0	0	0	18	2	0	8.00637	3000	8.00637	3000	0	49	1	0	1	0	1	0	3	0	1	144.115	36
1300000000000000	130801	Hebei	3	10.7144	45000	10.7144	45000	0	0	0	0	9	3	0	7.6009	2000	7.6009	2000	1	47	1	0	1	0	1	0	3	0	0	68.4081	27
1300000000000000	130801	Hebei	3	10.7144	45000	10.7144	45000	0	0	0	0	9	3	0	7.6009	2000	7.6009	2000	0	50	1	0	1	0	1	0	3	0	1	68.4081	27
1300000000000000	130801	Hebei	3	10.7144	45000	10.7144	45000	0	0	0	0	9	3	0	7.6009	2000	7.6009	2000	0	15	0	0	1	0	1	0	3	0	0	68.4081	27
1300000000000000	130801	Hebei	3	9.90349	20000	8.00637	3000	9.90349	20000	0	0	5	2	0	6.10925	450	6.10925	450	0	36	1	0	1	0	1	0	3	0	1	30.5462	10
1300000000000000	130801	Hebei	3	10.309	30000	10.309	30000	0	0	0	0	10	2	0	7.35244	1560	7.35244	1560	0	49	1	0	1	0	1	0	3	0	1	73.5244	20
1300000000000000	130801	Hebei	3	10.309	30000	10.309	30000	0	0	0	0	10	2	0	7.35244	1560	7.35244	1560	1	48	1	0	1	0	1	0	3	0	0	73.5244	20
1300000000000000	130801	Hebei	3	10.8198	50000	10.8198	50000	0	0	0	0	20	3	0	6.90776	1000	6.90776	1000	0	40	1	0	1	0	1	0	3	0	0	138.155	60
1300000000000000	130801	Hebei	3	10.309	30000	0	0	0	0	10.309	30000	16	3	0	5.70378	300	5.70378	300	1	45	1	0	1	0	1	0	3	0	1	91.2605	48
1300000000000000	130801	Hebei	3	10.309	30000	0	0	0	0	10.309	30000	16	3	0	5.70378	300	5.70378	300	1	23	0	0	1	0	1	0	3	0	1	91.2605	48
1300000000000000	130801	Hebei	3	10.309	30000	0	0	0	0	10.309	30000	16	3	0	5.70378	300	5.70378	300	0	46	1	0	1	0	1	0	3	0	0	91.2605	48
1300000000000000	130801	Hebei	3	9.21034	10000	9.90349	20000	9.21034	10000	0	0	9	3	0	7.6009	2000	7.6009	2000	0	53	1	0	1	0	1	0	3	0	1	68.4081	27
1300000000000000	130801	Hebei	3	11.2898	80000	10.309	30000	9.90349	20000	9.90349	20000	20	2	1	6.90776	1000	6.90776	1000	0	14	0	0	1	0	1	0	3	0	0	138.155	40
1300000000000000	130801	Hebei	3	11.2898	80000	10.309	30000	9.90349	20000	9.90349	20000	20	2	1	6.90776	1000	6.90776	1000	0	47	1	0	1	0	1	0	3	0	0	138.155	40
1300000000000000	130801	Hebei	3	11.2898	80000	10.309	30000	9.90349	20000	9.90349	20000	20	2	1	6.90776	1000	6.90776	1000	1	47	1	0	1	0	1	0	3	0	1	138.155	40
1300000000000000	130801	Hebei	3	9.90349	20000	9.90349	20000	0	0	0	0	20	1	0	7.49554	1800	7.49554	1800	0	59	1	0	1	0	1	0	3	0	1	149.911	20
1300000000000000	130801	Hebei	3	9.21034	10000	9.90349	20000	0	0	0	0	6	2	0	8.00637	3000	8.00637	3000	1	56	1	0	1	0	1	0	3	0	0	48.0382	12
1300000000000000	130801	Hebei	3	10.8198	50000	10.8198	50000	0	0	0	0	35	2	0	7.6009	2000	7.6009	2000	0	14	0	0	1	0	1	0	3	0	0	266.032	70
1300000000000000	130801	Hebei	3	10.8198	50000	10.8198	50000	0	0	0	0	35	2	0	7.6009	2000	7.6009	2000	0	25	1	0	1	0	1	0	3	0	1	266.032	70
1300000000000000	130801	Hebei	3	10.8198	50000	10.8198	50000	0	0	0	0	35	2	0	7.6009	2000	7.6009	2000	0	47	1	0	1	0	1	0	3	0	1	266.032	70
1300000000000000	130801	Hebei	3	10.8198	50000	10.8198	50000	0	0	0	0	35	2	0	7.6009	2000	7.6009	2000	1	47	1	0	1	0	1	0	3	0	0	266.032	70
1300000000000000	130801	Hebei	3	9.21034	10000	9.21034	10000	0	0	0	0	25	1	0	8.16052	3500	8.16052	3500	1	67	1	0	1	0	1	0	3	0	1	204.013	25
1300000000000000	130801	Hebei	3	9.90349	20000	9.90349	20000	0	0	0	0	17		0	8.00637	3000	8.00637	3000	0	38	1	0	1	0	1	0	3	0	0	136.108
1300000000000000	130801	Hebei	3	9.90349	20000	9.90349	20000	0	0	0	0	24	2	0	7.6009	2000	7.6009	2000	1	63	1	0	1	0	1	0	3	0	1	182.422	48
1300000000000000	130801	Hebei	3	9.21034	10000	9.61581	15000	0	0	0	0	20	3	0	7.86327	2600	7.6009	2000	0	61	1	0	1	0	1	0	3	0	0	157.265	60
1300000000000000	130801	Hebei	3	10.309	30000	10.309	30000	0	0	0	0	18		1	6.90776	1000	6.90776	1000	1	42	1	0	1	0	1	0	3	0	0	124.34
1300000000000000	130801	Hebei	3	11.2898	80000	9.21034	10000	10.8198	50000	0	0	20	3	1	8.29405	4000	8.29405	4000	1	31	1	0	1	0	1	0	3	0	1	165.881	60
1300000000000000	130901	Hebei	3	9.90349	20000	6.21461	500	9.21034	10000	0	0	3	2	1	5.70378	300	5.70378	300	0	42	1	1	1	1	1	0	2	0	1	17.1114	6
1300000000000000	130901	Hebei	3	9.90349	20000	6.21461	500	9.21034	10000	0	0	3	2	1	5.70378	300	5.70378	300	1	44	1	1	1	1	1	0	2	0	1	17.1114	6
1300000000000000	130901	Hebei	3	10.309	30000	8.51719	5000	0	0	0	0	6	2	0	5.70378	300	5.70378	300	0	51	1	1	1	1	1	0	2	0	0	34.2227	12
1300000000000000	130901	Hebei	3	10.309	30000	8.51719	5000	0	0	0	0	6	2	0	5.70378	300	5.70378	300	1	56	1	1	1	1	1	0	2	0	0	34.2227	12
1300000000000000	130901	Hebei	3	10.309	30000	10.309	30000	10.309	30000	0	0	3	1	0	5.59842	270	5.59842	270	0	46	1	1	1	1	1	0	2	0	1	16.7953	3
1300000000000000	130901	Hebei	3	8.69951	6000	8.69951	6000	0	0	0	0	4	1	0	5.8861	360	5.8861	360	1	65	1	1	1	1	1	0	2	0	1	23.5444	4
1300000000000000	130901	Hebei	3	8.69951	6000	8.69951	6000	0	0	0	0	4	1	0	5.8861	360	5.8861	360	0	58	1	1	1	1	1	0	2	0	1	23.5444	4
1300000000000000	130901	Hebei	3	10.309	30000	8.85367	7000	10.0432	23000	0	0	4	2	0	5.70378	300	5.70378	300	1	61	1	1	1	1	1	0	2	0	0	22.8151	8
1300000000000000	130901	Hebei	3	10.309	30000	8.85367	7000	10.0432	23000	0	0	4	2	0	5.70378	300	5.70378	300	0	59	1	1	1	1	1	0	2	0	1	22.8151	8
1300000000000000	130901	Hebei	3	10.5966	40000	8.69951	6000	9.90349	20000	0	0	4.3	2	0	5.99146	400	5.99146	400	1	54	1	1	1	1	1	0	2	0	0	25.7633	8.6
1300000000000000	130901	Hebei	3	10.5966	40000	8.69951	6000	9.90349	20000	0	0	4.3	2	0	5.99146	400	5.99146	400	0	52	1	1	1	1	1	0	2	0	1	25.7633	8.6
1300000000000000	130901	Hebei	3	9.21034	10000	0	0	0	0	9.21034	10000	3.4	1	0	5.59842	270	0	0	1	45	1	1	1	1	1	0	2	0	0	19.0346	3.4
1300000000000000	130901	Hebei	3	9.21034	10000	0	0	0	0	9.21034	10000	3.4	1	0	5.59842	270	0	0	0	45	1	1	1	1	1	0	2	0	1	19.0346	3.4
1300000000000000	130901	Hebei	3	9.21034	10000	0	0	0	0	9.21034	10000	3.4	1	0	5.59842	270	0	0	1	19	0	1	1	1	1	0	2	0	1	19.0346	3.4
1300000000000000	130901	Hebei	3	10.4631	35000	9.21034	10000	0	0	0	0	5.5	3	0	4.49981	90	4.49981	90	1	67	1	1	1	1	1	0	2	0	0	24.749	16.5
1300000000000000	130901	Hebei	3	10.4631	35000	9.21034	10000	0	0	0	0	5.5	3	0	4.49981	90	4.49981	90	0	64	1	1	1	1	1	0	2	0	1	24.749	16.5
1300000000000000	130901	Hebei	3	11.5129	99999	8.29405	4000	10.5966	40000	11.0021	60000	5	3	0	6.39693	600	6.39693	600	0	66	1	1	1	1	1	0	2	0	1	31.9846	15
1300000000000000	130901	Hebei	3	11.5129	99999	8.29405	4000	10.5966	40000	11.0021	60000	5	3	0	6.39693	600	6.39693	600	1	68	1	1	1	1	1	0	2	0	0	31.9846	15
1300000000000000	130901	Hebei	3	10.1266	25000	8.9872	8000	0	0	0	0	5.5	2	0	6.24804	517	6.24804	517	1	57	1	1	1	1	1	0	2	0	1	34.3642	11
1300000000000000	130901	Hebei	3	10.1266	25000	8.9872	8000	0	0	0	0	5.5	2	0	6.24804	517	6.24804	517	0	54	1	1	1	1	1	0	2	0	1	34.3642	11
1300000000000000	130901	Hebei	3	10.309	30000	8.00637	3000	0	0	0	0	5	1	1	6.10925	450	0	0	0	60	1	1	1	1	1	0	2	0	0	30.5462	5
1300000000000000	130901	Hebei	3	8.69951	6000	8.69951	6000	0	0	0	0	3	2	0	5.29832	200	5.29832	200	0	60	1	1	1	1	1	0	2	0	1	15.8949	6
1300000000000000	130901	Hebei	3	8.69951	6000	8.69951	6000	0	0	0	0	3	2	0	5.29832	200	5.29832	200	1	65	1	1	1	1	1	0	2	0	1	15.8949	6
1300000000000000	130901	Hebei	3	9.90349	20000	8.51719	5000	0	0	0	0	5.2	2	0	5.99146	400	5.99146	400	1	43	1	1	1	1	1	0	2	0	1	31.1556	10.4
1300000000000000	130901	Hebei	3	9.90349	20000	8.51719	5000	0	0	0	0	5.2	2	0	5.99146	400	5.99146	400	0	40	1	1	1	1	1	0	2	0	1	31.1556	10.4
1300000000000000	130901	Hebei	3	8.9872	8000	8.00637	3000	8.51719	5000	0	0	4	1	0	5.8861	360	5.8861	360	1	66	1	1	1	1	1	0	2	0	1	23.5444	4
1300000000000000	130901	Hebei	3	10.309	30000	9.21034	10000	9.61581	15000	0	0	7	2	0	6.21461	500	6.21461	500	1	63	1	1	1	1	1	0	2	0	0	43.5023	14
1300000000000000	130901	Hebei	3	10.5966	40000	7.6009	2000	10.5453	38000	0	0	5	2	0	5.99146	400	5.99146	400	0	52	1	1	1	1	1	0	2	0	0	29.9573	10
1300000000000000	130901	Hebei	3	10.5966	40000	7.6009	2000	10.5453	38000	0	0	5	2	0	5.99146	400	5.99146	400	1	50	1	1	1	1	1	0	2	0	1	29.9573	10
1300000000000000	130901	Hebei	3	10.309	30000	6.90776	1000	0	0	9.90349	20000	3	2	0	5.70378	300	5.70378	300	0	49	1	1	1	1	1	0	2	0	1	17.1114	6
1300000000000000	130901	Hebei	3	11.0021	60000	8.00637	3000	11.0021	60000	8.51719	5000	3.7	3	0	5.48064	240	5.48064	240	0	56	1	1	1	1	1	0	2	0	0	20.2784	11.1
1300000000000000	130901	Hebei	3	11.0021	60000	8.00637	3000	11.0021	60000	8.51719	5000	3.7	3	0	5.48064	240	5.48064	240	1	61	1	1	1	1	1	0	2	0	1	20.2784	11.1
1300000000000000	130901	Hebei	3	10.309	30000	7.6009	2000	0	0	0	0	4	2	0	5.48064	240	0	0	0	65	1	1	1	1	1	0	2	0	0	21.9226	8
1300000000000000	130901	Hebei	3	10.309	30000	7.6009	2000	0	0	0	0	4	2	0	5.48064	240	0	0	1	67	1	1	1	1	1	0	2	0	1	21.9226	8
1300000000000000	130901	Hebei	3	8.51719	5000	8.51719	5000	0	0	0	0	10	2	0	6.68461	800	6.68461	800	1	70	1	1	1	1	1	0	2	0	0	66.8461	20
1300000000000000	130901	Hebei	3	8.51719	5000	8.51719	5000	0	0	0	0	10	2	0	6.68461	800	6.68461	800	0	69	1	1	1	1	1	0	2	0	1	66.8461	20
1300000000000000	130901	Hebei	3	9.21034	10000	8.00637	3000	0	0	0	0	5	2	0	5.99146	400	0	0	0	62	1	1	1	1	1	0	2	0	0	29.9573	10
1300000000000000	130901	Hebei	3	9.21034	10000	8.00637	3000	0	0	0	0	5	2	0	5.99146	400	0	0	0	15	0	1	1	1	1	0	2	0	1	29.9573	10
1300000000000000	130902	Hebei	3	6.90776	1000	6.68461	800	0	0	0	0	5	2	1	6.10925	450	6.10925	450	0	61	1	1	1	0	0	1	3	0	0	30.5462	10
1300000000000000	130902	Hebei	3	6.90776	1000	6.68461	800	0	0	0	0	5	2	1	6.10925	450	6.10925	450	1	61	1	1	1	0	0	1	3	0	1	30.5462	10
1300000000000000	130902	Hebei	3	11.0021	60000	8.29405	4000	0	0	0	0	4	2	1	5.8861	360	5.8861	360	0	45	1	1	1	0	0	1	3	0	0	23.5444	8
1300000000000000	130902	Hebei	3	9.61581	15000	9.61581	15000	0	0	0	0	20	2	0	5.70378	300	5.70378	300	1	59	1	1	1	0	0	1	3	0	0	114.076	40
1300000000000000	130902	Hebei	3	9.61581	15000	9.61581	15000	0	0	0	0	20	2	0	5.70378	300	5.70378	300	0	55	1	1	1	0	0	1	3	0	1	114.076	40
1300000000000000	130902	Hebei	3	10.309	30000	8.00637	3000	0	0	0	0	8	1	0	5.99146	400	5.99146	400	1	59	1	1	1	0	0	1	3	0	0	47.9317	8
1300000000000000	130902	Hebei	3	10.309	30000	8.00637	3000	0	0	0	0	8	1	0	5.99146	400	5.99146	400	0	55	1	1	1	0	0	1	3	0	0	47.9317	8
1300000000000000	130902	Hebei	3	8.69951	6000	8.69951	6000	0	0	0	0	6	1	0	6.29157	540	6.29157	540	0	59	1	1	1	0	0	1	3	0	1	37.7494	6
1300000000000000	130902	Hebei	3	8.69951	6000	8.69951	6000	0	0	0	0	6	1	0	6.29157	540	6.29157	540	1	66	1	1	1	0	0	1	3	0	0	37.7494	6
1300000000000000	130902	Hebei	3	7.6009	2000	7.6009	2000	0	0	0	0	4	1	0	6.21461	500	6.21461	500	1	59	1	1	1	0	0	1	3	0	0	24.8584	4
1300000000000000	130902	Hebei	3	7.6009	2000	7.6009	2000	0	0	0	0	4	1	0	6.21461	500	6.21461	500	0	51	1	1	1	0	0	1	3	0	1	24.8584	4
1300000000000000	130902	Hebei	3	9.21034	10000	8.51719	5000	8.69951	6000	0	0	7	1	0	6.44572	630	6.44572	630	0	54	1	1	1	0	0	1	3	0	0	45.12	7
1300000000000000	130902	Hebei	3	11.5129	100000	8.51719	5000	11.0021	60000	10.5966	40000	9	1	0	6.57925	720	0	0	0	53	1	1	1	0	0	1	3	0	0	59.2133	9
1300000000000000	130902	Hebei	3	11.5129	100000	8.51719	5000	11.0021	60000	10.5966	40000	9	1	0	6.57925	720	0	0	1	60	1	1	1	0	0	1	3	0	1	59.2133	9
1300000000000000	130902	Hebei	3	9.90349	20000	9.21034	10000	9.21034	10000	0	0	9	1	0	6.57925	720	6.57925	720	1	63	1	1	1	0	0	1	3	0	1	59.2133	9
1300000000000000	130902	Hebei	3	9.90349	20000	9.21034	10000	9.21034	10000	0	0	9	1	0	6.57925	720	6.57925	720	0	60	1	1	1	0	0	1	3	0	1	59.2133	9
1300000000000000	130902	Hebei	3	9.90349	20000	8.29405	4000	0	0	0	0	5	2	0	6.21461	500	0	0	0	41	1	1	1	0	0	1	3	0	0	31.073	10
1300000000000000	130902	Hebei	3	8.51719	5000	7.6009	2000	8.00637	3000	0	0	4	1	0	6.68461	800	6.21461	500	1	63	1	1	1	0	0	1	3	0	1	26.7385	4
1300000000000000	130902	Hebei	3	10.8198	50000	8.51719	5000	10.7144	45000	0	0	6	2	1	6.29157	540	6.29157	540	0	27	1	1	1	0	0	1	3	0	1	37.7494	12
1300000000000000	130902	Hebei	3	10.8198	50000	8.51719	5000	10.7144	45000	0	0	6	2	1	6.29157	540	6.29157	540	0	51	1	1	1	0	0	1	3	0	0	37.7494	12
1300000000000000	130902	Hebei	3	8.00637	3000	7.31322	1500	7.31322	1500	0	0	6	1	0	6.29157	540	6.29157	540	1	57	1	1	1	0	0	1	3	0	1	37.7494	6
1300000000000000	130902	Hebei	3	9.90349	20000	0	0	8.51719	5000	8.51719	5000	6	1	0	6.36303	580	6.36303	580	1	41	1	1	1	0	0	1	3	0	1	38.1782	6
1300000000000000	130902	Hebei	3	9.90349	20000	0	0	8.51719	5000	8.51719	5000	6	1	0	6.36303	580	6.36303	580	0	38	1	1	1	0	0	1	3	0	0	38.1782	6
1300000000000000	130902	Hebei	3	8.51719	5000	7.90101	2700	0	0	0	0	2	1	0	5.29832	200	0	0	0	54	1	1	1	0	0	1	3	0	1	10.5966	2
1300000000000000	130902	Hebei	3	8.51719	5000	7.90101	2700	0	0	0	0	2	1	0	5.29832	200	0	0	1	53	1	1	1	0	0	1	3	0	0	10.5966	2
1300000000000000	130902	Hebei	3	9.61581	15000	8.69951	6000	0	0	0	0	10	1	0	4.38203	80	0	0	0	17	0	1	1	0	0	1	3	0	1	43.8203	10
1300000000000000	130902	Hebei	3	9.61581	15000	8.69951	6000	0	0	0	0	10	1	0	4.38203	80	0	0	0	47	1	1	1	0	0	1	3	0	0	43.8203	10
1300000000000000	130902	Hebei	3	9.61581	15000	8.69951	6000	0	0	0	0	10	1	0	4.38203	80	0	0	0	25	1	1	1	0	0	1	3	0	1	43.8203	10
1300000000000000	130902	Hebei	3	10.309	30000	8.00637	3000	0	0	0	0	6	1	0	5.99146	400	5.99146	400	0	63	0	1	1	0	0	1	3	0	1	35.9488	6
1300000000000000	130902	Hebei	3	10.309	30000	8.00637	3000	0	0	0	0	6	1	0	5.99146	400	5.99146	400	1	41	1	1	1	0	0	1	3	0	0	35.9488	6
1300000000000000	131001	Hebei	3	10.5966	40000	0	0	9.21034	10000	0	0	4	3	0	5.70378	300	5.70378	300	0	31	1	0	1	1	1	0	3	0	0	22.8151	12
1300000000000000	131001	Hebei	3	10.5966	40000	0	0	9.21034	10000	0	0	4	3	0	5.70378	300	5.70378	300	1	66	1	0	1	1	1	0	3	0	0	22.8151	12
1300000000000000	131001	Hebei	3	10.5966	40000	0	0	9.21034	10000	0	0	4	3	0	5.70378	300	5.70378	300	1	14	0	0	1	1	1	0	3	0	1	22.8151	12
1300000000000000	131001	Hebei	3	10.5966	40000	0	0	9.21034	10000	0	0	4	3	0	5.70378	300	5.70378	300	0	62	1	0	1	1	1	0	3	0	0	22.8151	12
1300000000000000	131001	Hebei	3	10.5966	40000	0	0	9.21034	10000	0	0	4	3	0	5.70378	300	5.70378	300	1	35	1	0	1	1	1	0	3	0	1	22.8151	12
1300000000000000	131001	Hebei	3	10.1266	25000	8.00637	3000	9.90349	20000	0	0	3	3	0	5.70378	300	5.70378	300	0	55	1	0	1	1	1	0	3	0	1	17.1114	9
1300000000000000	131001	Hebei	3	11.2252	75000	7.09008	1200	11.1563	70000	0	0	4	3	0	5.99146	400	5.99146	400	1	58	1	0	1	1	1	0	3	0	0	23.9659	12
1300000000000000	131001	Hebei	3	9.61581	15000	8.00637	3000	9.39266	12000	0	0	1	2	0	4.55388	95	4.55388	95	0	54	1	0	1	1	1	0	3	0	0	4.55388	2
1300000000000000	131001	Hebei	3	9.61581	15000	8.00637	3000	9.39266	12000	0	0	1	2	0	4.55388	95	4.55388	95	1	56	1	0	1	1	1	0	3	0	1	4.55388	2
1300000000000000	131001	Hebei	3	10.8198	50000	0	0	10.8198	50000	0	0	4.4	2	0	5.99146	400	5.99146	400	0	46	1	0	1	1	1	0	3	0	0	26.3624	8.8
1300000000000000	131001	Hebei	3	10.8198	50000	0	0	10.8198	50000	0	0	4.4	2	0	5.99146	400	5.99146	400	1	46	1	0	1	1	1	0	3	0	0	26.3624	8.8
1300000000000000	131001	Hebei	3	10.8198	50000	0	0	10.8198	50000	0	0	4.4	2	0	5.99146	400	5.99146	400	1	26	1	0	1	1	1	0	3	0	0	26.3624	8.8
1300000000000000	131001	Hebei	3	10.8198	50000	0	0	10.8198	50000	0	0	4.4	2	0	5.99146	400	5.99146	400	0	16	0	0	1	1	1	0	3	0	1	26.3624	8.8
1300000000000000	131001	Hebei	3	9.90349	20000	8.29405	4000	0	0	0	0	6	3	0	6.21461	500	6.21461	500	0	49	1	0	1	1	1	0	3	0	1	37.2876	18
1300000000000000	131001	Hebei	3	9.21034	10000	8.00637	3000	0	0	0	0	5.3	2	0	6.10925	450	6.10925	450	0	61	1	0	1	1	1	0	3	0	1	32.379	10.6
1300000000000000	131001	Hebei	3	10.309	30000	6.90776	1000	0	0	0	0	3	2	0	5.29832	200	5.29832	200	0	53	1	0	1	1	1	0	3	0	0	15.8949	6
1300000000000000	131001	Hebei	3	10.8198	50000	0	0	0	0	0	0	4.8	3	0	5.76832	320	5.76832	320	0	59	1	0	1	1	1	0	3	0	0	27.6879	14.4
1300000000000000	131001	Hebei	3	11.5129	100000	8.69951	6000	10.4913	36000	0	0	7	2	0	4.60517	100	4.60517	100	1	57	1	0	1	1	1	0	3	0	0	32.2362	14
1300000000000000	131001	Hebei	3	11.0021	60000	8.85367	7000	10.5966	40000	0	0	4	2	0	5.8861	360	5.8861	360	1	56	1	0	1	1	1	0	3	0	0	23.5444	8
1300000000000000	131001	Hebei	3	9.21034	10000	8.51719	5000	8.51719	5000	0	0	5	2	0	5.99146	400	5.99146	400	1	65	1	0	1	1	1	0	3	0	1	29.9573	10
1300000000000000	131001	Hebei	3	9.21034	10000	8.51719	5000	8.51719	5000	0	0	5	2	0	5.99146	400	5.99146	400	0	60	1	0	1	1	1	0	3	0	1	29.9573	10
1300000000000000	131001	Hebei	3	10.8198	50000	6.90776	1000	10.309	30000	0	0	3.5	3	0	5.48064	240	5.48064	240	0	52	1	0	1	1	1	0	3	0	0	19.1822	10.5
1300000000000000	131001	Hebei	3	9.10498	9000	9.10498	9000	0	0	0	0	4.2	3	0	5.8861	360	5.8861	360	1	46	0	0	1	1	1	0	3	0	1	24.7216	12.6
1300000000000000	131001	Hebei	3	10.5966	40000	10.5966	40000	0	0	0	0	5	2	0	5.70378	300	5.70378	300	1	55	1	0	1	1	1	0	3	0	0	28.5189	10
1300000000000000	131001	Hebei	3	10.4631	35000	7.6009	2000	10.309	30000	0	0	5	2	0	6.10925	450	6.10925	450	1	28	1	0	1	1	1	0	3	0	0	30.5462	10
1300000000000000	131001	Hebei	3	10.4631	35000	7.6009	2000	10.309	30000	0	0	5	2	0	6.10925	450	6.10925	450	1	33	0	0	1	1	1	0	3	0	1	30.5462	10
1300000000000000	131001	Hebei	3	10.309	30000	8.29405	4000	10.309	30000	0	0	5	3	0	6.21461	500	6.21461	500	0	54	1	0	1	1	1	0	3	0	0	31.073	15
1300000000000000	131001	Hebei	3	10.309	30000	8.29405	4000	10.309	30000	0	0	5	3	0	6.21461	500	6.21461	500	0	25	1	0	1	1	1	0	3	0	0	31.073	15
1300000000000000	131001	Hebei	3	8.69951	6000	8.69951	6000	0	0	0	0	5.5	2	0	6.30992	550	6.21461	500	0	28	1	0	1	1	1	0	3	0	0	34.7045	11
1300000000000000	131001	Hebei	3	8.69951	6000	8.69951	6000	0	0	0	0	5.5	2	0	6.30992	550	6.21461	500	0	62	1	0	1	1	1	0	3	0	1	34.7045	11
1300000000000000	131001	Hebei	3	8.69951	6000	8.69951	6000	0	0	0	0	5.5	2	0	6.30992	550	6.21461	500	1	63	1	0	1	1	1	0	3	0	0	34.7045	11
1400000000000000	140501	Shanxi	2	9.90349	20000	0	0	9.90349	20000	0	0	5	2	0	5.1358	170	0	0	1	17	0	1	1	0	1	1	1	0	1	25.679	10
1400000000000000	140501	Shanxi	2	9.90349	20000	0	0	9.90349	20000	0	0	5	2	0	5.1358	170	0	0	1	47	1	1	1	0	1	1	1	0	0	25.679	10
1400000000000000	140501	Shanxi	2	9.90349	20000	0	0	9.90349	20000	0	0	5	2	0	5.1358	170	0	0	0	44	1	1	1	0	1	1	1	0	1	25.679	10
1400000000000000	140501	Shanxi	2	8.51719	5000	8.51719	5000	0	0	0	0	10	2	0	5.70378	300	5.70378	300	0	50	0	1	1	0	1	1	1	0	0	57.0378	20
1400000000000000	140501	Shanxi	2	9.21034	10000	8.69951	6000	0	0	0	0	8	2	0	5.48064	240	5.48064	240	1	49	1	1	1	0	1	1	1	0	1	43.8451	16
1400000000000000	140501	Shanxi	2	9.21034	10000	8.69951	6000	0	0	0	0	8	2	0	5.48064	240	5.48064	240	1	16	0	1	1	0	1	1	1	0	1	43.8451	16
1400000000000000	140501	Shanxi	2	11.5129	99999	11.5129	99999	11.5129	99999	11.5129	99998	7	2	0	6.21461	500	5.85793	350	0	54	1	1	1	0	1	1	1	0	0	43.5023	14
1400000000000000	140501	Shanxi	2	11.5129	99999	11.5129	99999	11.5129	99999	11.5129	99998	7	2	0	6.21461	500	5.85793	350	1	56	1	1	1	0	1	1	1	0	1	43.5023	14
1400000000000000	140501	Shanxi	2	10.8198	50000	8.00637	3000	10.8198	50000	0	0	4		0	5.70378	300	5.70378	300	0	51	1	1	1	0	1	1	1	0	0	22.8151
1400000000000000	140501	Shanxi	2	9.61581	15000	7.6009	2000	9.4727	13000	0	0	7	3	0	5.85793	350	5.85793	350	0	18	0	1	1	0	1	1	1	0	1	41.0055	21
1400000000000000	140501	Shanxi	2	9.61581	15000	7.6009	2000	9.4727	13000	0	0	7	3	0	5.85793	350	5.85793	350	0	42	1	1	1	0	1	1	1	0	1	41.0055	21
1400000000000000	140501	Shanxi	2	9.61581	15000	7.6009	2000	9.4727	13000	0	0	7	3	0	5.85793	350	5.85793	350	0	18	0	1	1	0	1	1	1	0	1	41.0055	21
1400000000000000	140501	Shanxi	2	10.8198	50000	8.16052	3500	10.309	30000	0	0	3.5	3	0	5.70378	300	5.70378	300	0	60	1	1	1	0	1	1	1	0	1	19.9632	10.5
1400000000000000	140501	Shanxi	2	11.5129	100000	10.309	30000	0	0	0	0	10	3	0	7.09008	1200	7.09008	1200	0	45	1	1	1	0	1	1	1	0	0	70.9008	30
1400000000000000	140501	Shanxi	2	11.5129	100000	10.309	30000	0	0	0	0	10	3	0	7.09008	1200	7.09008	1200	1	44	1	1	1	0	1	1	1	0	0	70.9008	30
1400000000000000	140501	Shanxi	2	11.5129	100000	10.309	30000	0	0	0	0	10	3	0	7.09008	1200	7.09008	1200	0	19	0	1	1	0	1	1	1	0	0	70.9008	30
1400000000000000	140501	Shanxi	2	11.5129	100000	10.309	30000	0	0	0	0	10	3	0	7.09008	1200	7.09008	1200	0	43	1	1	1	0	1	1	1	0	1	70.9008	30
1400000000000000	140501	Shanxi	2	9.21034	10000	9.21034	10000	0	0	0	0	3	3	0	5.29832	200	5.29832	200	0	52	1	1	1	0	1	1	1	0	0	15.8949	9
1400000000000000	140501	Shanxi	2	10.309	30000	0	0	10.309	30000	0	0	8	2	0	5.29832	200	5.29832	200	0	43	1	1	1	0	1	1	1	0	0	42.3865	16
1400000000000000	140501	Shanxi	2	10.8198	50000	7.6009	2000	10.8198	50000	0	0	9	1	0	6.21461	500	6.21461	500	0	35	1	1	1	0	1	1	1	0	1	55.9315	9
1400000000000000	140501	Shanxi	2	10.8198	50000	7.6009	2000	10.8198	50000	0	0	9	1	0	6.21461	500	6.21461	500	0	57	1	1	1	0	1	1	1	0	0	55.9315	9
1400000000000000	140501	Shanxi	2	10.8198	50000	7.6009	2000	10.8198	50000	0	0	9	1	0	6.21461	500	6.21461	500	1	60	1	1	1	0	1	1	1	0	0	55.9315	9
1400000000000000	140501	Shanxi	2	10.8198	50000	7.6009	2000	10.779	48000	0	0	6	3	0	5.8861	360	5.8861	360	1	53	1	1	1	0	1	1	1	0	1	35.3166	18
1400000000000000	140501	Shanxi	2	10.8198	50000	7.6009	2000	10.779	48000	0	0	6	3	0	5.8861	360	5.8861	360	1	30	1	1	1	0	1	1	1	0	0	35.3166	18
1400000000000000	140501	Shanxi	2	10.8198	50000	7.6009	2000	10.779	48000	0	0	6	3	0	5.8861	360	5.8861	360	0	50	1	1	1	0	1	1	1	0	1	35.3166	18
1400000000000000	140701	Shanxi	2	9.90349	20000	8.29405	4000	9.68034	16000	0	0	12	2	0	6.68461	800			1	52	1	1	1	0	1	0	1	0	0	80.2153	24
1400000000000000	140701	Shanxi	2	9.90349	20000	9.90349	20000	0	0	0	0	10	3	0	6.90776	1000	6.90776	1000	0	62	1	1	1	0	1	0	1	0	1	69.0776	30
1400000000000000	140701	Shanxi	2	9.90349	20000	9.90349	20000	0	0	0	0	10	3	0	6.90776	1000	6.90776	1000	1	62	1	1	1	0	1	0	1	0	1	69.0776	30
1400000000000000	140701	Shanxi	2	9.90349	20000	0	0	9.90349	20000	0	0	5	3	0	5.70378	300	5.70378	300	0	49	1	1	1	0	1	0	1	0	0	28.5189	15
1400000000000000	140701	Shanxi	2	9.90349	20000	0	0	9.90349	20000	0	0	5	3	0	5.70378	300	5.70378	300	1	48	1	1	1	0	1	0	1	0	1	28.5189	15
1400000000000000	140701	Shanxi	2	10.779	48000	0	0	10.779	48000	0	0	7	2	0	5.63479	280	5.63479	280	0	63	1	1	1	0	1	0	1	0	0	39.4435	14
1400000000000000	140701	Shanxi	2	9.21034	10000	9.21034	10000	10.0858	24000	0	0	14	2	0	4.60517	100	4.60517	100	0	17	0	1	1	0	1	0	1	0	1	64.4724	28
1400000000000000	140701	Shanxi	2	9.21034	10000	9.21034	10000	10.0858	24000	0	0	14	2	0	4.60517	100	4.60517	100	0	55	1	1	1	0	1	0	1	0	1	64.4724	28
1400000000000000	140701	Shanxi	2	9.21034	10000	9.21034	10000	10.0858	24000	0	0	14	2	0	4.60517	100	4.60517	100	1	52	1	1	1	0	1	0	1	0	0	64.4724	28
1400000000000000	140701	Shanxi	2	10.8198	50000	8.00637	3000	10.8198	50000	0	0	7	2	0	6.39693	600	6.39693	600	1	52	1	1	1	0	1	0	1	0	0	44.7785	14
1400000000000000	140701	Shanxi	2	9.39266	12000	8.00637	3000	0	0	0	0	3	2	0	5.99146	400	0	0	0	63	1	1	1	0	1	0	1	0	1	17.9744	6
1400000000000000	140701	Shanxi	2	10.5966	40000	6.90776	1000	0	0	8.47637	4800	13	3	0	4.60517	100	4.60517	100	0	49	1	1	1	0	1	0	1	0	0	59.8672	39
1400000000000000	140701	Shanxi	2	10.5966	40000	6.90776	1000	0	0	8.47637	4800	13	3	0	4.60517	100	4.60517	100	1	70	0	1	1	0	1	0	1	0	0	59.8672	39
1400000000000000	140701	Shanxi	2	10.309	30000	0	0	10.309	30000	0	0	9	2	0	6.90776	1000	6.90776	1000	1	54	1	1	1	0	1	0	1	0	1	62.1698	18
1400000000000000	140701	Shanxi	2	9.90349	20000	7.6009	2000	9.79813	18000	0	0	9	3	0	5.99146	400	5.99146	400	1	58	1	1	1	0	1	0	1	0	1	53.9232	27
1400000000000000	140801	Shanxi	2	11.1563	70000	9.21034	10000	8.51719	5000	0	0	37	3	0	7.49554	1800	7.49554	1800	1	48	1	0	1	0	1	0	3	0	0	277.335	111
1400000000000000	140801	Shanxi	2	11.1563	70000	9.21034	10000	8.51719	5000	0	0	37	3	0	7.49554	1800	7.49554	1800	0	50	1	0	1	0	1	0	3	0	0	277.335	111
1400000000000000	140801	Shanxi	2	11.5129	100000	7.6009	2000	11.5129	100000	0	0	6	3	0	6.21461	500	5.8861	360	1	28	0	0	1	0	1	0	3	0	0	37.2876	18
1400000000000000	140801	Shanxi	2	10.8198	50000	9.21034	10000	0	0	0	0	20	2	0	6.90776	1000	6.90776	1000	1	18	0	0	1	0	1	0	3	0	0	138.155	40
1400000000000000	140801	Shanxi	2	10.8198	50000	9.21034	10000	0	0	0	0	20	2	0	6.90776	1000	6.90776	1000	0	38	1	0	1	0	1	0	3	0	0	138.155	40
1400000000000000	140801	Shanxi	2	11.5129	99997	11.5129	99997	11.5129	99997	11.5129	99997	8	2	0	6.21461	500	6.21461	500	0	45	1	0	1	0	1	0	3	0	1	49.7169	16
1400000000000000	140801	Shanxi	2	11.5129	99997	11.5129	99997	11.5129	99997	11.5129	99997	8	2	0	6.21461	500	6.21461	500	0	18	0	0	1	0	1	0	3	0	0	49.7169	16
1400000000000000	140801	Shanxi	2	11.5129	99997	11.5129	99997	11.5129	99997	11.5129	99997	8	2	0	6.21461	500	6.21461	500	1	46	1	0	1	0	1	0	3	0	1	49.7169	16
1400000000000000	140801	Shanxi	2	11.2898	80000	0	0	8.85367	7000	0	0	8	3	0	5.01064	150	5.01064	150	0	49	1	0	1	0	1	0	3	0	1	40.0851	24
1400000000000000	140801	Shanxi	2	11.2898	80000	0	0	8.85367	7000	0	0	8	3	0	5.01064	150	5.01064	150	1	54	1	0	1	0	1	0	3	0	0	40.0851	24
1400000000000000	140801	Shanxi	2	11.5129	99999	9.90349	20000	0	0	0	0	20	3	0	6.90776	1000	6.90776	1000	1	60	1	0	1	0	1	0	3	0	0	138.155	60
1400000000000000	140801	Shanxi	2	10.309	30000	10.309	30000	0	0	0	0		3	0	6.55108	700	6.55108	700	0	40	1	0	1	0	1	0	3	0	0
1400000000000000	140801	Shanxi	2	10.309	30000	10.309	30000	0	0	0	0		3	0	6.55108	700	6.55108	700	1	16	0	0	1	0	1	0	3	0	1
1400000000000000	140801	Shanxi	2	8.69951	6000	8.69951	6000	0	0	0	0	22	3	0	7.69621	2200	7.69621	2200	0	64	1	0	1	0	1	0	3	0	1	169.317	66
1400000000000000	140801	Shanxi	2	8.69951	6000	8.69951	6000	0	0	0	0	22	3	0	7.69621	2200	7.69621	2200	1	68	1	0	1	0	1	0	3	0	1	169.317	66
1400000000000000	140801	Shanxi	2	9.21034	10000	0	0	0	0	0	0	22	1	0	7.49554	1800	7.49554	1800	1	62	1	0	1	0	1	0	3	0	1	164.902	22
1400000000000000	140801	Shanxi	2	10.8198	50000	7.6009	2000	10.8198	50000	0	0	5	3	1	6.80239	900	6.80239	900	0	44	1	0	1	0	1	0	3	0	1	34.012	15
1400000000000000	140801	Shanxi	2	11.5129	99999	9.21034	10000	0	0	0	0	3	3	0	6.55108	700	6.55108	700	1	24	0	0	1	0	1	0	3	0	1	19.6532	9
1400000000000000	140801	Shanxi	2	11.5129	99999	9.21034	10000	0	0	0	0	3	3	0	6.55108	700	6.55108	700	1	51	1	0	1	0	1	0	3	0	0	19.6532	9
1400000000000000	140801	Shanxi	2	7.6009	2000	7.6009	2000	0	0	0	0	5	3	1	6.39693	600	0	0	0	60	1	0	1	0	1	0	3	0	1	31.9846	15
1400000000000000	140801	Shanxi	2	7.6009	2000	7.6009	2000	0	0	0	0	5	3	1	6.39693	600	0	0	1	63	1	0	1	0	1	0	3	0	1	31.9846	15
1400000000000000	140801	Shanxi	2	9.90349	20000	9.90349	20000	0	0	0	0	30	2	0	7.37776	1600	7.37776	1600	1	63	1	0	1	0	1	0	3	0	0	221.333	60
1400000000000000	140801	Shanxi	2	9.21034	10000	0	0	9.21034	10000	0	0	5	3	0	6.55108	700	6.55108	700	1	54	1	0	1	0	1	0	3	0	0	32.7554	15
1400000000000000	140801	Shanxi	2	9.21034	10000	0	0	9.21034	10000	0	0	5	3	0	6.55108	700	6.55108	700	0	50	1	0	1	0	1	0	3	0	1	32.7554	15
1400000000000000	140801	Shanxi	2	10.1659	26000	10.1659	26000	0	0	0	0	10	3	1	6.68461	800	6.68461	800	1	53	1	0	1	0	1	0	3	0	0	66.8461	30
1400000000000000	140801	Shanxi	2	10.5966	40000	8.29405	4000	0	0	0	0	16	3	0	6.90776	1000	6.90776	1000	0	55	1	0	1	0	1	0	3	0	0	110.524	48
1400000000000000	140901	Shanxi	2	9.90349	20000	7.17012	1300	10.0432	23000	0	0	6	2	0	5.8861	360	5.8861	360	1	50	1	0	1	0	1	0	1	0	1	35.3166	12
1400000000000000	140901	Shanxi	2	9.90349	20000	7.17012	1300	10.0432	23000	0	0	6	2	0	5.8861	360	5.8861	360	0	43	1	0	1	0	1	0	1	0	1	35.3166	12
1500000000000000	150302	Inner Mongolia	1	9.90349	20000	9.61581	15000	0	0	0	0	5	2	0	6.68461	800	0	0	1	51	1	0	1	0	1	0	2	0	1	33.4231	10
1500000000000000	150302	Inner Mongolia	1	6.90776	1000	6.90776	1000	0	0	0	0	6	1	1	5.29832	200	5.29832	200	1	62	0	0	1	0	1	0	2	0	1	31.7899	6
1500000000000000	150302	Inner Mongolia	1	9.61581	15000	9.61581	15000	6.21461	500	0	0	11	2	0	6.39693	600	6.39693	600	1	34	0	0	1	0	1	0	2	0	1	70.3662	22
1500000000000000	150302	Inner Mongolia	1	7.6009	2000	7.6009	2000	0	0	0	0	16	1	0	5.29832	200	5.29832	200	0	57	1	0	1	0	1	0	2	0	0	84.7731	16
1500000000000000	150302	Inner Mongolia	1	8.00637	3000	8.00637	3000	0	0	0	0	25	1	0	5.99146	400	0	0	1	59	1	0	1	0	1	0	2	0	1	149.787	25
1500000000000000	150302	Inner Mongolia	1	6.39693	600	6.39693	600	0	0	0	0	6	1	1	5.99146	400	0	0	1	38	1	0	1	0	1	0	2	0	1	35.9488	6
1500000000000000	150402	Inner Mongolia	1	11.0021	60000	11.0021	60000	0	0	0	0	35	2	0	7.82405	2500	7.82405	2500	1	59	0	0	1	0	1	0	3	0	0	273.842	70
1500000000000000	150402	Inner Mongolia	1	9.90349	20000	9.90349	20000	0	0	0	0	5	3	0	6.36303	580	6.36303	580	1	30	1	0	1	0	1	0	3	0	1	31.8151	15
1500000000000000	150402	Inner Mongolia	1	10.5966	40000	10.5966	40000	0	0	0	0	37	3	0	8.51719	5000	0	0	1	45	1	0	1	0	1	0	3	0	0	315.136	111
1500000000000000	150402	Inner Mongolia	1	9.90349	20000	9.90349	20000	0	0	0	0	28	3	0	7.6009	2000	0	0	1	45	1	0	1	0	1	0	3	0	1	212.825	84
1500000000000000	150402	Inner Mongolia	1	9.21034	10000	9.21034	10000	0	0	0	0	14	3	0	7.82405	2500	0	0	0	52	1	0	1	0	1	0	3	0	1	109.537	42
1500000000000000	150402	Inner Mongolia	1	9.21034	10000	9.21034	10000	0	0	0	0	14	3	0	7.82405	2500	0	0	1	51	1	0	1	0	1	0	3	0	1	109.537	42
1500000000000000	150402	Inner Mongolia	1	9.21034	10000	9.21034	10000	0	0	0	0	50	3	0	8.69951	6000	8.69951	6000	1	45	1	0	1	0	1	0	3	0	1	434.976	150
1500000000000000	150402	Inner Mongolia	1	9.21034	10000	9.21034	10000	0	0	0	0	50	3	0	8.69951	6000	8.69951	6000	0	44	1	0	1	0	1	0	3	0	1	434.976	150
1500000000000000	150402	Inner Mongolia	1	9.79813	18000	9.79813	18000	0	0	0	0	40	2	0	7.82405	2500	7.82405	2500	0	53	1	0	1	0	1	0	3	0	0	312.962	80
1500000000000000	150402	Inner Mongolia	1			0	0	0	0	0	0	40	2	0	8.85367	7000	8.00637	3000	1	44	1	0	1	0	1	0	3	0	0	354.147	80
1500000000000000	150402	Inner Mongolia	1	9.21034	10000	9.21034	10000	0	0	0	0	30	3	0	7.6009	2000	7.6009	2000	0	48	1	0	1	0	1	0	3	0	0	228.027	90
1500000000000000	150402	Inner Mongolia	1	9.21034	10000	9.21034	10000	0	0	0	0	30	3	0	7.6009	2000	7.6009	2000	1	47	1	0	1	0	1	0	3	0	1	228.027	90
1500000000000000	150402	Inner Mongolia	1	11.5129	99999	11.5129	99999	11.5129	99999	11.5129	99999	16	3	0	6.36303	580	6.36303	580	1	56	1	0	1	0	1	0	3	0	1	101.808	48
1500000000000000	150402	Inner Mongolia	1			0	0	0	0	0	0	28	2	0	7.74066	2300	0	0	1	62	1	0	1	0	1	0	3	0	1	216.739	56
1500000000000000	150402	Inner Mongolia	1	10.309	30000	10.309	30000	0	0	0	0	15	3	0	7.43838	1700	0	0	1	38	1	0	1	0	1	0	3	0	1	111.576	45
1500000000000000	150402	Inner Mongolia	1	11.2898	80000	11.2898	80000	0	0	0	0	14.7	3	0	6.36303	580	6.36303	580	1	38	1	0	1	0	1	0	3	0	0	93.5365	44.1
2100000000000000	210402	Liaoning	3	10.309	30000	0	0	10.309	30000	0	0	10	2	0	7.17012	1300	7.17012	1300	0	42	1	1	1	0	0	0	2	0	0	71.7012	20
2100000000000000	210402	Liaoning	3	9.21034	10000	9.21034	10000	0	0	0	0	3	1	0	6.68461	800	6.68461	800	0	35	1	1	1	0	0	0	2	0	0	20.0538	3
2100000000000000	210402	Liaoning	3	10.309	30000	8.29405	4000	9.90349	20000	0	0	10	1	0	6.90776	1000	6.90776	1000	1	68	1	1	1	0	0	0	2	0	0	69.0776	10
2100000000000000	210402	Liaoning	3	9.90349	20000	9.90349	20000	0	0	0	0	10	1	0	0	0	0	0	1	56	1	1	1	0	0	0	2	0	0	0	10
2100000000000000	210402	Liaoning	3			0	0	0	0	0	0	11	2	0	8.00637	3000	8.00637	3000	1	59	1	1	1	0	0	0	2	0	0	88.07	22
2100000000000000	210402	Liaoning	3	9.21034	10000	9.21034	10000	0	0	0	0	4	1	0	5.99146	400	5.99146	400	1	43	1	1	1	0	0	0	2	0	1	23.9659	4
2100000000000000	210402	Liaoning	3	10.5966	40000	8.51719	5000	0	0	0	0	10		0	7.82405	2500	0	0	1	40	1	1	1	0	0	0	2	0	0	78.2405
2100000000000000	210402	Liaoning	3	8.00637	3000	8.00637	3000	0	0	0	0	7	1	0	6.55108	700	6.55108	700	0	67	1	1	1	0	0	0	2	0	1	45.8576	7
2100000000000000	210402	Liaoning	3	10.309	30000	10.309	30000	0	0	0	0	8	2	0	6.39693	600	6.39693	600	1	45	1	1	1	0	0	0	2	0	0	51.1754	16
2100000000000000	210402	Liaoning	3	10.309	30000	10.309	30000	0	0	0	0	8	2	0	6.39693	600	6.39693	600	0	39	1	1	1	0	0	0	2	0	0	51.1754	16
2100000000000000	210402	Liaoning	3	11.0021	60000	0	0	10.5966	40000	0	0	13	1	0	7.6009	2000	7.6009	2000	0	55	1	1	1	0	0	0	2	0	1	98.8117	13
2100000000000000	210402	Liaoning	3	11.6952	120000	11.6952	120000	0	0	0	0	13	2	0	7.82405	2500	7.82405	2500	0	46	1	1	1	0	0	0	2	0	0	101.713	26
2100000000000000	210402	Liaoning	3	9.90349	20000	9.90349	20000	0	0	0	0	15	1	0	7.24423	1400	7.24423	1400	0	60	1	1	1	0	0	0	2	0	0	108.663	15
2100000000000000	210501	Liaoning	3	9.21034	10000	9.21034	10000	0	0	0	0	6		1	8.29405	4000	8.29405	4000	0	58	1	0	0	1	1	0	3	0	1	49.7643
2100000000000000	210501	Liaoning	3	10.8198	50000	10.8198	50000	0	0	0	0	16		0	6.90776	1000	6.90776	1000	0	35	1	0	0	1	1	0	3	0	0	110.524
2100000000000000	210501	Liaoning	3	10.8198	50000	10.8198	50000	0	0	0	0	16.8		0	6.90776	1000	6.90776	1000	1	48	1	0	0	1	1	0	3	0	0	116.05
2100000000000000	210501	Liaoning	3	10.8198	50000	10.8198	50000	0	0	0	0	16.8		0	6.90776	1000	6.90776	1000	0	45	1	0	0	1	1	0	3	0	1	116.05
2100000000000000	210501	Liaoning	3	7.6009	2000	8.29405	4000	0	0	0	0	8	3	0	5.37528	216	5.37528	216	1	2017	1	0	0	1	1	0	3	0	0	43.0022	24
2100000000000000	210501	Liaoning	3	11.5129	100000	11.5129	100000	0	0	0	0	30	3	1	7.31322	1500	7.31322	1500	0	63	1	0	0	1	1	0	3	0	1	219.397	90
2100000000000000	210501	Liaoning	3	11.0021	60000	9.90349	20000	10.5966	40000	0	0	17	3	1	7.37776	1600	7.37776	1600	0	64	1	0	0	1	1	0	3	0	1	125.422	51
2100000000000000	210501	Liaoning	3	11.0021	60000	11.5129	100000	0	0	0	0	16	3	0	6.68461	800	6.68461	800	0	51	1	0	0	1	1	0	3	0	0	106.954	48
2100000000000000	210501	Liaoning	3	11.0021	60000	11.5129	100000	0	0	0	0	16	3	0	6.68461	800	6.68461	800	1	54	1	0	0	1	1	0	3	0	0	106.954	48
2100000000000000	210501	Liaoning	3	10.309	30000	10.309	30000	0	0	0	0	10	2	0	6.90776	1000	6.90776	1000	0	62	1	0	0	1	1	0	3	0	0	69.0776	20
2100000000000000	210501	Liaoning	3	12.2061	200000	12.2061	200000	0	0	0	0	60	3	0	6.90776	1000	6.90776	1000	0	24	1	0	0	1	1	0	3	0	1	414.465	180
2100000000000000	210501	Liaoning	3	11.5129	100000	11.5129	100000	0	0	0	0	40	3	0	6.90776	1000	6.90776	1000	1	39	1	0	0	1	1	0	3	0	0	276.31	120
2100000000000000	210501	Liaoning	3	9.90349	20000	9.21034	10000	9.21034	10000	0	0	20	2	1	7.09008	1200	7.09008	1200	1	47	0	0	0	1	1	0	3	0	1	141.802	40
2100000000000000	210602	Liaoning	3	9.90349	20000	8.29405	4000	9.21034	10000	0	0	3	1	0	4.38203	80	4.38203	80	0	46	1	0	1	1	1	0	1	0	1	13.1461	3
2100000000000000	210602	Liaoning	3	9.61581	15000	9.21034	10000	0	0	0	0	5	1	0	6.06379	430	6.06379	430	0	27	0	0	1	1	1	0	1	0	1	30.3189	5
2100000000000000	210602	Liaoning	3	9.61581	15000	9.21034	10000	0	0	0	0	5	1	0	6.06379	430	6.06379	430	0	53	1	0	1	1	1	0	1	0	1	30.3189	5
2100000000000000	210602	Liaoning	3	9.61581	15000	9.21034	10000	0	0	0	0	5	1	0	6.06379	430	6.06379	430	1	56	1	0	1	1	1	0	1	0	1	30.3189	5
2100000000000000	210602	Liaoning	3	8.85367	7000	8.85367	7000	0	0	0	0	5	1	0	5.99146	400	5.99146	400	0	66	1	0	1	1	1	0	1	0	1	29.9573	5
2100000000000000	210602	Liaoning	3	11.5129	100000	8.9872	8000	11.5129	100000	0	0	3	1	0	5.01064	150	5.01064	150	0	54	1	0	1	1	1	0	1	0	1	15.0319	3
2100000000000000	210602	Liaoning	3	11.5129	100000	8.9872	8000	11.5129	100000	0	0	3	1	0	5.01064	150	5.01064	150	1	54	1	0	1	1	1	0	1	0	0	15.0319	3
2100000000000000	210602	Liaoning	3	9.21034	10000	9.21034	10000	0	0	0	0	3	2	0	6.04025	420	6.04025	420	0	65	1	0	1	1	1	0	1	0	1	18.1208	6
2100000000000000	210602	Liaoning	3	9.21034	10000	9.21034	10000	0	0	0	0	3	2	0	6.04025	420	6.04025	420	1	38	0	0	1	1	1	0	1	0	0	18.1208	6
2100000000000000	210602	Liaoning	3	9.21034	10000	9.21034	10000	0	0	0	0	3	2	0	6.04025	420	6.04025	420	1	64	1	0	1	1	1	0	1	0	1	18.1208	6
2100000000000000	210602	Liaoning	3	9.90349	20000	9.90349	20000	0	0	9.90349	20000	6	1	1	6.90776	1000	6.90776	1000	0	45	1	0	1	1	1	0	1	0	0	41.4465	6
2100000000000000	210602	Liaoning	3	9.90349	20000	9.90349	20000	0	0	9.90349	20000	6	1	1	6.90776	1000	6.90776	1000	1	45	1	0	1	1	1	0	1	0	1	41.4465	6
2100000000000000	210602	Liaoning	3	9.90349	20000	9.90349	20000	0	0	9.90349	20000	6	1	1	6.90776	1000	6.90776	1000	0	64	1	0	1	1	1	0	1	0	1	41.4465	6
2100000000000000	210602	Liaoning	3	6.90776	1000	6.90776	1000	0	0	0	0	4	1	1	5.99146	400	5.99146	400	1	57	1	0	1	1	1	0	1	0	1	23.9659	4
2100000000000000	210602	Liaoning	3	6.90776	1000	6.90776	1000	0	0	0	0	4	1	1	5.99146	400	5.99146	400	0	59	1	0	1	1	1	0	1	0	0	23.9659	4
2100000000000000	210602	Liaoning	3	6.90776	1000	6.90776	1000	0	0	0	0	4	1	1	5.99146	400	5.99146	400	0	29	1	0	1	1	1	0	1	0	1	23.9659	4
2100000000000000	210602	Liaoning	3	6.90776	1000	6.90776	1000	0	0	0	0	4	1	1	5.99146	400	5.99146	400	1	34	1	0	1	1	1	0	1	0	1	23.9659	4
2100000000000000	210602	Liaoning	3	8.51719	5000	8.51719	5000	0	0	0	0	4	1	0	5.48064	240	5.48064	240	0	52	1	0	1	1	1	0	1	0	0	21.9226	4
2100000000000000	210602	Liaoning	3	8.51719	5000	8.51719	5000	0	0	0	0	4	1	0	5.48064	240	5.48064	240	1	59	1	0	1	1	1	0	1	0	1	21.9226	4
2100000000000000	210602	Liaoning	3	9.90349	20000	9.90349	20000	0	0	0	0	5	2	0	5.99146	400	5.99146	400	1	63	1	0	1	1	1	0	1	0	1	29.9573	10
2100000000000000	210602	Liaoning	3	9.90349	20000	9.90349	20000	0	0	0	0	5	2	0	5.99146	400	5.99146	400	0	60	1	0	1	1	1	0	1	0	1	29.9573	10
2100000000000000	210602	Liaoning	3	8.9872	8000	8.9872	8000	0	0	0	0	6	1	0	0	0	6.17379	480	0	58	1	0	1	1	1	0	1	0	0	0	6
2100000000000000	210602	Liaoning	3	8.9872	8000	8.9872	8000	0	0	0	0	6	1	0	0	0	6.17379	480	1	52	1	0	1	1	1	0	1	0	1	0	6
2100000000000000	210602	Liaoning	3	11.1563	70000	10.4341	34000	10.4913	36000	0	0	10	1	0	5.70378	300	5.70378	300	0	47	1	0	1	1	1	0	1	0	0	57.0378	10
2100000000000000	210602	Liaoning	3	11.1563	70000	10.4341	34000	10.4913	36000	0	0	10	1	0	5.70378	300	5.70378	300	1	47	1	0	1	1	1	0	1	0	0	57.0378	10
2100000000000000	210602	Liaoning	3	11.1563	70000	10.4341	34000	10.4913	36000	0	0	10	1	0	5.70378	300	5.70378	300	1	16	0	0	1	1	1	0	1	0	1	57.0378	10
2100000000000000	210602	Liaoning	3	11.9184	150000	9.90349	20000	10.309	30000	0	0	15	2	0	6.90776	1000	6.90776	1000	0	59	1	0	1	1	1	0	1	0	0	103.616	30
2100000000000000	210602	Liaoning	3	10.8198	50000	9.21034	10000	9.90349	20000	9.90349	20000	5	1	0	5.99146	400	5.99146	400	1	32	1	0	1	1	1	0	1	0	1	29.9573	5
2100000000000000	210602	Liaoning	3	10.8198	50000	9.21034	10000	9.90349	20000	9.90349	20000	5	1	0	5.99146	400	5.99146	400	0	33	1	0	1	1	1	0	1	0	1	29.9573	5
2100000000000000	210602	Liaoning	3	10.8198	50000	9.21034	10000	9.90349	20000	9.90349	20000	5	1	0	5.99146	400	5.99146	400	1	55	1	0	1	1	1	0	1	0	0	29.9573	5
2100000000000000	210602	Liaoning	3	10.8198	50000	9.21034	10000	9.90349	20000	9.90349	20000	5	1	0	5.99146	400	5.99146	400	0	53	1	0	1	1	1	0	1	0	0	29.9573	5
2100000000000000	210602	Liaoning	3	8.9872	8000	8.9872	8000	0	0	0	0	8	1	0	6.32794	560	6.32794	560	0	49	1	0	1	1	1	0	1	0	1	50.6235	8
2100000000000000	210602	Liaoning	3	10.5966	40000	10.5966	40000	0	0	0	0	10	1	1	0	0	5.70378	300	0	46	1	0	1	1	1	0	1	0	0	0	10
2100000000000000	210602	Liaoning	3	9.21034	10000	0	0	9.21034	10000	0	0	4	1	0	5.99146	400	5.99146	400	0	58	1	0	1	1	1	0	1	0	1	23.9659	4
2100000000000000	210602	Liaoning	3	8.69951	6000	8.69951	6000	0	0	0	0	5	1	0	6.21461	500	6.21461	500	1	60	1	0	1	1	1	0	1	0	1	31.073	5
2100000000000000	210602	Liaoning	3	8.69951	6000	8.69951	6000	0	0	0	0	5	1	0	6.21461	500	6.21461	500	0	53	1	0	1	1	1	0	1	0	1	31.073	5
2100000000000000	210602	Liaoning	3	8.69951	6000	8.69951	6000	0	0	0	0	5	1	0	6.21461	500	6.21461	500	0	29	1	0	1	1	1	0	1	0	1	31.073	5
2100000000000000	210602	Liaoning	3	9.21034	10000	9.21034	10000	0	0	0	0	4	1	0	0	0	5.39363	220	0	56	1	0	1	1	1	0	1	0	1	0	4
2100000000000000	210602	Liaoning	3	10.309	30000	8.00637	3000	0	0	0	0	5	1	0	5.29832	200	5.29832	200	1	50	1	0	1	1	1	0	1	0	0	26.4916	5
2100000000000000	210602	Liaoning	3	10.309	30000	8.00637	3000	0	0	0	0	5	1	0	5.29832	200	5.29832	200	0	50	1	0	1	1	1	0	1	0	1	26.4916	5
2100000000000000	210901	Liaoning	3	10.309	30000	10.309	30000	0	0	10.309	30000	13	3	0	7.17012	1300	7.17012	1300	0	60	1	0	1	0	1	0	3	0	0	93.2116	39
2100000000000000	210901	Liaoning	3	9.90349	20000	9.90349	20000	0	0	0	0	9	3	0	6.90776	1000	6.90776	1000	0	63	1	0	1	0	1	0	3	0	1	62.1698	27
2100000000000000	210901	Liaoning	3	9.90349	20000	9.90349	20000	0	0	0	0	9	3	0	6.90776	1000	6.90776	1000	1	61	1	0	1	0	1	0	3	0	1	62.1698	27
2100000000000000	210901	Liaoning	3	10.309	30000	10.309	30000	0	0	0	0	30	3	0	8.00637	3000	8.00637	3000	0	59	1	0	1	0	1	0	3	0	0	240.191	90
2100000000000000	210901	Liaoning	3	10.309	30000	10.309	30000	0	0	0	0	30	3	0	8.00637	3000	8.00637	3000	1	61	1	0	1	0	1	0	3	0	0	240.191	90
2100000000000000	210901	Liaoning	3	10.309	30000	10.309	30000	0	0	10.309	30000	18	3	0	6.90776	1000	6.90776	1000	0	58	1	0	1	0	1	0	3	0	0	124.34	54
2100000000000000	210901	Liaoning	3	10.309	30000	10.309	30000	0	0	10.309	30000	18	3	0	6.90776	1000	6.90776	1000	1	62	1	0	1	0	1	0	3	0	0	124.34	54
2100000000000000	210901	Liaoning	3	9.90349	20000	9.90349	20000	0	0	9.90349	20000	16	3	0	6.90776	1000	6.90776	1000	0	61	0	0	1	0	1	0	3	0	0	110.524	48
2100000000000000	210901	Liaoning	3	10.5966	40000	10.5966	40000	0	0	10.5966	40000	13	2	0	6.90776	1000	6.90776	1000	0	36	1	0	1	0	1	0	3	0	1	89.8008	26
2100000000000000	210901	Liaoning	3	8.9872	8000	8.9872	8000	0	0	8.9872	8000	9	2	0	6.80239	900	6.80239	900	0	48	1	0	1	0	1	0	3	0	0	61.2216	18
2100000000000000	210901	Liaoning	3	10.6919	44000	9.90349	20000	10.0858	24000	0	0	20	2	0	6.80239	900	6.80239	900	1	50	1	0	1	0	1	0	3	0	0	136.048	40
2100000000000000	210901	Liaoning	3	10.6919	44000	9.90349	20000	10.0858	24000	0	0	20	2	0	6.80239	900	6.80239	900	0	49	1	0	1	0	1	0	3	0	0	136.048	40
2100000000000000	210901	Liaoning	3	9.90349	20000	9.90349	20000	0	0	11.5129	99999	15	3	0	7.31322	1500	7.31322	1500	0	55	1	0	1	0	1	0	3	0	1	109.698	45
2100000000000000	210901	Liaoning	3	9.90349	20000	9.90349	20000	0	0	11.5129	99999	15	3	0	7.31322	1500	7.31322	1500	1	50	1	0	1	0	1	0	3	0	0	109.698	45
2100000000000000	210901	Liaoning	3	11.0821	65000	10.309	30000	10.4631	35000	0	0	24	2	1	8.07091	3200	8.07091	3200	1	61	1	0	1	0	1	0	3	0	0	193.702	48
2100000000000000	210901	Liaoning	3	9.90349	20000	9.90349	20000	0	0	0	0	15	3	0	7.31322	1500	7.31322	1500	0	31	1	0	1	0	1	0	3	0	1	109.698	45
2100000000000000	210901	Liaoning	3	9.90349	20000	9.90349	20000	0	0	0	0	15	3	0	7.31322	1500	7.31322	1500	1	55	1	0	1	0	1	0	3	0	0	109.698	45
2100000000000000	210901	Liaoning	3	9.90349	20000	9.90349	20000	0	0	0	0	15	3	0	7.31322	1500	7.31322	1500	1	35	1	0	1	0	1	0	3	0	1	109.698	45
2100000000000000	210901	Liaoning	3	9.90349	20000	9.90349	20000	0	0	0	0	15	3	0	7.31322	1500	7.31322	1500	0	53	1	0	1	0	1	0	3	0	1	109.698	45
2100000000000000	210901	Liaoning	3	9.90349	20000	9.90349	20000	0	0	0	0	15	3	0	7.31322	1500	7.31322	1500	0	22	0	0	1	0	1	0	3	0	1	109.698	45
2100000000000000	210901	Liaoning	3	10.8198	50000	10.8198	50000	0	0	0	0	30	3	0	8.00637	3000	8.00637	3000	1	29	1	0	1	0	1	0	3	0	1	240.191	90
2100000000000000	210901	Liaoning	3	10.8198	50000	10.8198	50000	0	0	0	0	30	3	0	8.00637	3000	8.00637	3000	0	30	1	0	1	0	1	0	3	0	0	240.191	90
2100000000000000	210901	Liaoning	3	10.8198	50000	10.8198	50000	0	0	0	0	30	3	0	8.00637	3000	8.00637	3000	1	52	1	0	1	0	1	0	3	0	0	240.191	90
2100000000000000	210901	Liaoning	3	10.8198	50000	10.8198	50000	0	0	0	0	30	3	0	8.00637	3000	8.00637	3000	0	52	1	0	1	0	1	0	3	0	1	240.191	90
2100000000000000	210901	Liaoning	3	9.90349	20000	9.90349	20000	0	0	0	0	20	1	0	7.6009	2000	7.6009	2000	0	62	1	0	1	0	1	0	3	0	1	152.018	20
2100000000000000	210901	Liaoning	3	9.90349	20000	9.90349	20000	0	0	0	0	20	1	0	7.6009	2000	7.6009	2000	1	67	1	0	1	0	1	0	3	0	1	152.018	20
2100000000000000	210901	Liaoning	3	9.21034	10000	9.21034	10000	0	0	0	0	8	2	0	6.7334	840	6.7334	840	1	68	0	0	1	0	1	0	3	0	0	53.8672	16
2100000000000000	210901	Liaoning	3	9.90349	20000	9.90349	20000	0	0	0	0	27	2	0	7.62071	2040	7.62071	2040	0	45	1	0	1	0	1	0	3	0	1	205.759	54
2100000000000000	210901	Liaoning	3	9.90349	20000	9.90349	20000	0	0	0	0	27	2	0	7.62071	2040	7.62071	2040	1	78	1	0	1	0	1	0	3	0	1	205.759	54
2100000000000000	210901	Liaoning	3	9.90349	20000	9.90349	20000	0	0	0	0	27	2	0	7.62071	2040	7.62071	2040	1	47	1	0	1	0	1	0	3	0	1	205.759	54
2100000000000000	210901	Liaoning	3	9.90349	20000	9.90349	20000	0	0	0	0	27	2	0	7.62071	2040	7.62071	2040	0	76	1	0	1	0	1	0	3	0	1	205.759	54
2100000000000000	210901	Liaoning	3	11.5129	99999	11.5129	99999	11.5129	99999	0	0	7	3	0	6.55108	700	6.55108	700	1	2017	1	0	1	0	1	0	3	0	0	45.8576	21
2100000000000000	210901	Liaoning	3	9.90349	20000	9.90349	20000	0	0	0	0	31	3	0	8.03916	3100	0	0	1	62	1	0	1	0	1	0	3	0	1	249.214	93
2100000000000000	210901	Liaoning	3	9.90349	20000	9.90349	20000	0	0	0	0	31	3	0	8.03916	3100	0	0	0	62	1	0	1	0	1	0	3	0	1	249.214	93
2100000000000000	210901	Liaoning	3	9.21034	10000	9.61581	15000	7.6009	2000	9.21034	10000	7	1	0	6.68461	800	6.68461	800	1	73	1	0	1	0	1	0	3	0	1	46.7923	7
2100000000000000	210901	Liaoning	3	9.21034	10000	9.61581	15000	7.6009	2000	9.21034	10000	7	1	0	6.68461	800	6.68461	800	0	75	1	0	1	0	1	0	3	0	1	46.7923	7
2100000000000000	210901	Liaoning	3	10.309	30000	10.309	30000	0	0	10.309	30000	25	3	0	7.04752	1150	7.04752	1150	1	31	1	0	1	0	1	0	3	0	0	176.188	75
2100000000000000	210901	Liaoning	3	10.309	30000	10.309	30000	0	0	10.309	30000	25	3	0	7.04752	1150	7.04752	1150	1	55	1	0	1	0	1	0	3	0	0	176.188	75
2100000000000000	210901	Liaoning	3	10.309	30000	10.309	30000	0	0	10.309	30000	25	3	0	7.04752	1150	7.04752	1150	0	31	1	0	1	0	1	0	3	0	0	176.188	75
2100000000000000	210901	Liaoning	3	10.309	30000	10.309	30000	0	0	10.309	30000	25	3	0	7.04752	1150	7.04752	1150	0	53	1	0	1	0	1	0	3	0	0	176.188	75
2100000000000000	210901	Liaoning	3	11.2898	80000	11.2898	80000	10.8967	54000	11.2898	80000	30	2	0	8.00637	3000	8.00637	3000	1	41	1	0	1	0	1	0	3	0	0	240.191	60
2100000000000000	210901	Liaoning	3	11.2898	80000	11.2898	80000	10.8967	54000	11.2898	80000	30	2	0	8.00637	3000	8.00637	3000	1	20	0	0	1	0	1	0	3	0	0	240.191	60
2100000000000000	210901	Liaoning	3	11.2898	80000	11.2898	80000	10.8967	54000	11.2898	80000	30	2	0	8.00637	3000	8.00637	3000	0	41	1	0	1	0	1	0	3	0	0	240.191	60
2100000000000000	210901	Liaoning	3	10.8198	50000	10.309	30000	9.90349	20000	0	0	19	3	0	7.6009	2000	7.6009	2000	1	45	1	0	1	0	1	0	3	0	1	144.417	57
2100000000000000	210901	Liaoning	3	10.8198	50000	10.309	30000	9.90349	20000	0	0	19	3	0	7.6009	2000	7.6009	2000	1	18	0	0	1	0	1	0	3	0	0	144.417	57
2100000000000000	210901	Liaoning	3	10.8198	50000	10.309	30000	9.90349	20000	0	0	19	3	0	7.6009	2000	7.6009	2000	0	40	1	0	1	0	1	0	3	0	0	144.417	57
2100000000000000	210901	Liaoning	3	9.90349	20000	9.90349	20000	0	0	0	0	16	2	0	9.21034	10000	6.90776	1000	1	60	1	0	1	0	1	0	3	0	1	147.365	32
2100000000000000	210901	Liaoning	3	9.90349	20000	9.90349	20000	0	0	0	0	16	2	0	9.21034	10000	6.90776	1000	0	53	1	0	1	0	1	0	3	0	1	147.365	32
2100000000000000	210901	Liaoning	3	10.5966	40000	10.5966	40000	0	0	0	0	22	2	1	7.74066	2300	7.74066	2300	0	54	1	0	1	0	1	0	3	0	0	170.295	44
2100000000000000	210901	Liaoning	3	10.5966	40000	10.5966	40000	0	0	0	0	22	2	1	7.74066	2300	7.74066	2300	1	58	1	0	1	0	1	0	3	0	1	170.295	44
2100000000000000	210901	Liaoning	3	10.309	30000	9.21034	10000	9.90349	20000	0	0	10	3	0	6.90776	1000	6.90776	1000	0	64	1	0	1	0	1	0	3	0	0	69.0776	30
2100000000000000	210901	Liaoning	3	10.309	30000	9.21034	10000	9.90349	20000	0	0	10	3	0	6.90776	1000	6.90776	1000	1	66	1	0	1	0	1	0	3	0	1	69.0776	30
2100000000000000	210901	Liaoning	3	9.90349	20000	9.90349	20000	0	0	9.90349	20000	10	3	0	6.90776	1000	6.90776	1000	1	62	1	0	1	0	1	0	3	0	1	69.0776	30
2100000000000000	210901	Liaoning	3	9.90349	20000	9.90349	20000	0	0	9.90349	20000	10	3	0	6.90776	1000	6.90776	1000	0	60	1	0	1	0	1	0	3	0	1	69.0776	30
2100000000000000	211001	Liaoning	3	9.39266	12000	7.6009	2000	9.90349	20000	0	0	9	1	0	6.21461	500	6.21461	500	1	32	1	0	1	1	1	0	3	0	1	55.9315	9
2100000000000000	211001	Liaoning	3	9.39266	12000	7.6009	2000	9.90349	20000	0	0	9	1	0	6.21461	500	6.21461	500	0	58	1	0	1	1	1	0	3	0	0	55.9315	9
2100000000000000	211001	Liaoning	3	9.39266	12000	7.6009	2000	9.90349	20000	0	0	9	1	0	6.21461	500	6.21461	500	0	35	1	0	1	1	1	0	3	0	1	55.9315	9
2100000000000000	211001	Liaoning	3	9.39266	12000	7.6009	2000	9.90349	20000	0	0	9	1	0	6.21461	500	6.21461	500	1	58	1	0	1	1	1	0	3	0	0	55.9315	9
2100000000000000	211001	Liaoning	3	11.1563	70000	10.5966	40000	10.309	30000	0	0	9.5	2	1	8.51719	5000	8.51719	5000	0	57	1	0	1	1	1	0	3	0	0	80.9133	19
2100000000000000	211001	Liaoning	3	11.2898	80000	11.2898	80000	0	0	0	0	44	2	0	7.6009	2000	7.6009	2000	0	54	1	0	1	1	1	0	3	0	0	334.44	88
2100000000000000	211001	Liaoning	3	9.90349	20000	9.90349	20000	0	0	0	0	72	1	0	0	0	6.90776	1000	0	53	1	0	1	1	1	0	3	0	1	0	72
2100000000000000	211001	Liaoning	3	9.90349	20000	9.90349	20000	0	0	0	0	72	1	0	0	0	6.90776	1000	1	55	1	0	1	1	1	0	3	0	1	0	72
2100000000000000	211001	Liaoning	3	10.8198	50000	10.309	30000	9.90349	20000	0	0	210	2	1	9.21034	10000	6.68461	800	1	67	1	0	1	1	1	0	3	0	0	1934.17	420
2100000000000000	211001	Liaoning	3	10.8198	50000	10.309	30000	9.90349	20000	0	0	210	2	1	9.21034	10000	6.68461	800	0	27	1	0	1	1	1	0	3	0	0	1934.17	420
2100000000000000	211001	Liaoning	3	10.8198	50000	10.309	30000	9.90349	20000	0	0	210	2	1	9.21034	10000	6.68461	800	0	62	1	0	1	1	1	0	3	0	0	1934.17	420
2100000000000000	211001	Liaoning	3	10.8198	50000	10.309	30000	9.90349	20000	0	0	210	2	1	9.21034	10000	6.68461	800	1	27	1	0	1	1	1	0	3	0	0	1934.17	420
2100000000000000	211001	Liaoning	3	10.8198	50000	10.309	30000	0	0	0	0	20	1	0	6.90776	1000	6.90776	1000	0	51	1	0	1	1	1	0	3	0	0	138.155	20
2100000000000000	211001	Liaoning	3	10.8198	50000	10.309	30000	0	0	0	0	20	1	0	6.90776	1000	6.90776	1000	1	49	1	0	1	1	1	0	3	0	0	138.155	20
2100000000000000	211001	Liaoning	3	9.21034	10000	9.21034	10000	0	0	0	0	5.7	1	0	6.39693	600	6.39693	600	1	72	1	0	1	1	1	0	3	0	1	36.4625	5.7
2100000000000000	211001	Liaoning	3	9.90349	20000	0	0	0	0	0	0	50	2	1	6.90776	1000	6.90776	1000	1	62	1	0	1	1	1	0	3	0	1	345.388	100
2100000000000000	211001	Liaoning	3	9.90349	20000	0	0	0	0	0	0	50	2	1	6.90776	1000	6.90776	1000	1	28	0	0	1	1	1	0	3	0	1	345.388	100
2100000000000000	211001	Liaoning	3	9.90349	20000	9.90349	20000	0	0	0	0	20	2	0	7.6009	2000	7.6009	2000	1	57	1	0	1	1	1	0	3	0	1	152.018	40
2100000000000000	211001	Liaoning	3	9.90349	20000	9.90349	20000	0	0	0	0	20	2	0	7.6009	2000	7.6009	2000	0	55	1	0	1	1	1	0	3	0	0	152.018	40
2100000000000000	211001	Liaoning	3	9.21034	10000	9.74097	17000	9.21034	10000	0	0	10	1	0	5.99146	400	5.99146	400	1	69	1	0	1	1	1	0	3	0	1	59.9147	10
2100000000000000	211001	Liaoning	3	10.5966	40000	8.9872	8000	0	0	0	0	5.7	1	0	6.55108	700	0	0	1	55	1	0	1	1	1	0	3	0	0	37.3412	5.7
2100000000000000	211001	Liaoning	3	10.5966	40000	8.9872	8000	0	0	0	0	5.7	1	0	6.55108	700	0	0	0	55	1	0	1	1	1	0	3	0	0	37.3412	5.7
2100000000000000	211001	Liaoning	3	8.69951	6000	8.69951	6000	0	0	0	0	2	1	0	5.29832	200	0	0	1	48	1	0	1	1	1	0	3	0	1	10.5966	2
2100000000000000	211001	Liaoning	3	8.69951	6000	8.69951	6000	0	0	0	0	2	1	0	5.29832	200	0	0	0	44	1	0	1	1	1	0	3	0	1	10.5966	2
2100000000000000	211001	Liaoning	3	9.90349	20000	9.90349	20000	9.90349	20000	0	0	8.5	2	0	5.99146	400	5.99146	400	1	72	1	0	1	1	1	0	3	0	1	50.9275	17
2100000000000000	211001	Liaoning	3	9.90349	20000	9.90349	20000	9.90349	20000	0	0	8.5	2	0	5.99146	400	5.99146	400	0	57	1	0	1	1	1	0	3	0	1	50.9275	17
2100000000000000	211001	Liaoning	3	9.21034	10000	9.21034	10000	0	0	0	0	3	2	0	5.99146	400	5.99146	400	1	57	0	0	1	1	1	0	3	0	1	17.9744	6
2100000000000000	211001	Liaoning	3	9.21034	10000	9.21034	10000	0	0	0	0	16	3	1	6.90776	1000	6.90776	1000	1	66	1	0	1	1	1	0	3	0	1	110.524	48
2100000000000000	211001	Liaoning	3	9.21034	10000	9.21034	10000	0	0	0	0	16	3	1	6.90776	1000	6.90776	1000	0	68	1	0	1	1	1	0	3	0	0	110.524	48
2100000000000000	211001	Liaoning	3	12.2061	200000	12.6115	300000	0	0	0	0	15	2	1	8.51719	5000	8.51719	5000	0	37	1	0	1	1	1	0	3	0	0	127.758	30
2100000000000000	211001	Liaoning	3	12.2061	200000	12.6115	300000	0	0	0	0	15	2	1	8.51719	5000	8.51719	5000	1	39	1	0	1	1	1	0	3	0	0	127.758	30
2100000000000000	211001	Liaoning	3	12.2061	200000	12.6115	300000	0	0	0	0	15	2	1	8.51719	5000	8.51719	5000	1	15	0	0	1	1	1	0	3	0	1	127.758	30
2100000000000000	211601	Liaoning	3	9.21034	10000	8.00637	3000	10.8198	50000	10.309	30000	4	2	0	5.48064	240	5.48064	240	1	45	1	0	1	1	1	0	2	0	1	21.9226	8
2100000000000000	211601	Liaoning	3	9.21034	10000	8.00637	3000	10.8198	50000	10.309	30000	4	2	0	5.48064	240	5.48064	240	0	38	1	0	1	1	1	0	2	0	0	21.9226	8
2100000000000000	211601	Liaoning	3	10.5966	40000	0	0	10.309	30000	0	0	5	2	0	5.54126	255	5.54126	255	1	51	1	0	1	1	1	0	2	0	0	27.7063	10
2100000000000000	211601	Liaoning	3	10.5966	40000	0	0	10.309	30000	0	0	5	2	0	5.54126	255	5.54126	255	0	53	1	0	1	1	1	0	2	0	0	27.7063	10
2100000000000000	211601	Liaoning	3	11.0021	60000	9.90349	20000	10.309	30000	9.21034	10000	6	2	0	5.99146	400	5.99146	400	1	15	0	0	1	1	1	0	2	0	0	35.9488	12
2100000000000000	211601	Liaoning	3	11.0021	60000	9.90349	20000	10.309	30000	9.21034	10000	6	2	0	5.99146	400	5.99146	400	0	44	1	0	1	1	1	0	2	0	0	35.9488	12
2100000000000000	211601	Liaoning	3	7.37776	1600	7.37776	1600	0	0	0	0	0.9	2	0	5.99146	400	5.99146	400	0	55	0	0	1	1	1	0	2	0	1	5.39232	1.8
2100000000000000	211601	Liaoning	3	9.90349	20000	0	0	0	0	0	0	2.5	1	0	5.99146	400	5.35894	212.5	0	56	1	0	1	1	1	0	2	0	1	14.9787	2.5
2100000000000000	211601	Liaoning	3	9.39266	12000	4.60517	100	0	0	0	0	1.9		0	4.60517	100	4.60517	100	0	47	1	0	1	1	1	0	2	0	1	8.74982
2100000000000000	211601	Liaoning	3			0	0	0	0	0	0	3.5	1	0	5.29832	200	5.29832	200	1	42	1	0	1	1	1	0	2	0	0	18.5441	3.5
2100000000000000	211601	Liaoning	3	9.61581	15000	0	0	0	0	0	0	3.6	1	0	6.55108	700	6.55108	700	0	57	1	0	1	1	1	0	2	0	1	23.5839	3.6
2100000000000000	211601	Liaoning	3	9.61581	15000	0	0	0	0	0	0	3.6	1	0	6.55108	700	6.55108	700	1	58	1	0	1	1	1	0	2	0	0	23.5839	3.6
2100000000000000	211601	Liaoning	3			0	0	0	0	0	0	3	1	1	7.6009	2000	4.09434	60	0	60	1	0	1	1	1	0	2	0	1	22.8027	3
2100000000000000	211601	Liaoning	3			0	0	0	0	0	0	3	1	1	7.6009	2000	4.09434	60	1	61	1	0	1	1	1	0	2	0	1	22.8027	3
2200000000000000	220301	Jilin	3	11.0021	60000	11.0021	60000	10.309	30000	0	0	15	2	0	7.6009	2000	7.6009	2000	0	47	1	1	0	1	1	0	2	0	0	114.013	30
2200000000000000	220301	Jilin	3	10.309	30000	10.309	30000	9.61581	15000	0	0	11	2	0	7.6009	2000	7.6009	2000	0	52	1	1	0	1	1	0	2	0	0	83.6099	22
2200000000000000	220301	Jilin	3	9.90349	20000	9.90349	20000	0	0	0	0	6	1	0	7.6009	2000	7.6009	2000	0	57	1	1	0	1	1	0	2	0	1	45.6054	6
2200000000000000	220301	Jilin	3	10.5966	40000	9.21034	10000	0	0	0	0	12	1	0	7.6009	2000	7.6009	2000	0	31	1	1	0	1	1	0	2	0	0	91.2108	12
2200000000000000	220301	Jilin	3	10.309	30000	10.309	30000	0	0	0	0	15	3	0	8.00637	3000	8.00637	3000	1	39	1	1	0	1	1	0	2	0	0	120.096	45
2200000000000000	220301	Jilin	3	9.90349	20000	9.90349	20000	0	0	0	0	8	1	0	7.31322	1500	7.31322	1500	0	51	1	1	0	1	1	0	2	0	1	58.5058	8
2200000000000000	220301	Jilin	3	9.90349	20000	9.90349	20000	0	0	0	0	8	1	0	7.31322	1500	7.31322	1500	1	54	1	1	0	1	1	0	2	0	1	58.5058	8
2200000000000000	220301	Jilin	3	10.8198	50000	10.8198	50000	10.8198	50000	0	0	10	1	0	8.51719	5000	8.51719	5000	0	47	1	1	0	1	1	0	2	0	0	85.1719	10
2200000000000000	220301	Jilin	3	10.8198	50000	10.8198	50000	10.8198	50000	0	0	10	1	0	8.51719	5000	8.51719	5000	1	47	1	1	0	1	1	0	2	0	0	85.1719	10
2200000000000000	220301	Jilin	3	10.5966	40000	10.5966	40000	8.29405	4000	0	0	22	1	0	8.43381	4600	8.43381	4600	0	51	1	1	0	1	1	0	2	0	1	185.544	22
2200000000000000	220301	Jilin	3	10.5966	40000	10.5966	40000	8.29405	4000	0	0	22	1	0	8.43381	4600	8.43381	4600	1	54	1	1	0	1	1	0	2	0	0	185.544	22
2200000000000000	220301	Jilin	3	10.8198	50000	10.309	30000	9.21034	10000	0	0	15	2	0	8.00637	3000	8.00637	3000	1	60	1	1	0	1	1	0	2	0	0	120.096	30
2200000000000000	220301	Jilin	3	10.8198	50000	10.309	30000	0	0	0	0	10	2	0	7.6009	2000	7.6009	2000	1	63	1	1	0	1	1	0	2	0	0	76.009	20
2200000000000000	220301	Jilin	3	10.8198	50000	10.309	30000	0	0	0	0	10	2	0	7.6009	2000	7.6009	2000	0	61	1	1	0	1	1	0	2	0	0	76.009	20
2200000000000000	220301	Jilin	3	10.4631	35000	10.4631	35000	0	0	0	0	6	1	0	7.09008	1200	7.09008	1200	0	45	1	1	0	1	1	0	2	0	1	42.5405	6
2200000000000000	220301	Jilin	3	9.90349	20000	9.90349	20000	0	0	0	0	5	2	0	6.90776	1000	6.90776	1000	0	60	1	1	0	1	1	0	2	0	1	34.5388	10
2200000000000000	220301	Jilin	3	8.51719	5000	8.51719	5000	0	1	0	0	3	1	0	6.39693	600	6.39693	600	0	37	1	1	0	1	1	0	2	0	1	19.1908	3
2200000000000000	220301	Jilin	3	8.51719	5000	8.51719	5000	0	1	0	0	3	1	0	6.39693	600	6.39693	600	1	52	1	1	0	1	1	0	2	0	1	19.1908	3
2200000000000000	220301	Jilin	3	10.5966	40000	10.5966	40000	0	0	0	0	6	2	0	7.6009	2000	7.6009	2000	0	43	1	1	0	1	1	0	2	0	0	45.6054	12
2200000000000000	220301	Jilin	3	9.90349	20000	9.90349	20000	9.90349	20000	0	0	5	1	0	6.90776	1000	6.90776	1000	1	44	1	1	0	1	1	0	2	0	1	34.5388	5
2200000000000000	220301	Jilin	3	9.90349	20000	9.90349	20000	9.90349	20000	0	0	5	1	0	6.90776	1000	6.90776	1000	0	43	1	1	0	1	1	0	2	0	1	34.5388	5
2200000000000000	220301	Jilin	3	11.1563	70000	11.1563	70000	10.5966	40000	0	0	18	2	0	8.29405	4000	8.29405	4000	1	49	1	1	0	1	1	0	2	0	1	149.293	36
2200000000000000	220301	Jilin	3	10.309	30000	9.9988	22000	9.21034	10000	0	0	11	1	0	5.99146	400	5.99146	400	1	40	1	1	0	1	1	0	2	0	0	65.9061	11
2200000000000000	220301	Jilin	3	9.21034	10000	8.9872	8000	0	0	0	0	6	1	0	7.6009	2000	7.6009	2000	0	40	1	1	0	1	1	0	2	0	0	45.6054	6
2200000000000000	220301	Jilin	3	8.69951	6000	8.69951	6000	0	0	0	0	5.6	1	0	6.21461	500	6.21461	500	0	68	1	1	0	1	1	0	2	0	1	34.8018	5.6
2200000000000000	220301	Jilin	3	9.90349	20000	9.21034	10000	9.21034	10000	0	0	12	2	0	6.90776	1000	6.90776	1000	1	47	1	1	0	1	1	0	2	0	1	82.8931	24
2200000000000000	220302	Jilin	3	8.69951	6000	8.69951	6000	0	0	0	0	6	1	0	6.90776	1000	6.90776	1000	0	54	1	1	1	0	1	0	1	0	0	41.4465	6
2200000000000000	220302	Jilin	3	9.21034	10000	9.21034	10000	7.6009	2000	0	0	4	2	0	5.99146	400	5.99146	400	0	56	1	1	1	0	1	0	1	0	1	23.9659	8
2200000000000000	220302	Jilin	3	8.9872	8000	8.9872	8000	0	0	0	0	5	1	0	6.90776	1000	6.90776	1000	0	62	1	1	1	0	1	0	1	0	1	34.5388	5
2200000000000000	220302	Jilin	3	8.51719	5000	8.51719	5000	0	0	0	0	2.7	2	0	5.99146	400	5.99146	400	1	30	0	1	1	0	1	0	1	0	1	16.177	5.4
2200000000000000	220302	Jilin	3	10.8198	50000	10.8198	50000	10.8198	50000	0	0	5	2	0	6.90776	1000	6.90776	1000	0	40	1	1	1	0	1	0	1	0	0	34.5388	10
2200000000000000	220302	Jilin	3	8.51719	5000	8.51719	5000	0	0	0	0	8.4	1	0	8.10168	3300	8.10168	3300	0	59	1	1	1	0	1	0	1	0	0	68.0541	8.4
2200000000000000	220302	Jilin	3	9.21034	10000	9.21034	10000	0	0	0	0	3	1	0	7.6009	2000	7.6009	2000	1	48	1	1	1	0	1	0	1	0	1	22.8027	3
2200000000000000	220302	Jilin	3	10.309	30000	0	0	9.21034	10000	0	0	4	2	0	9.90349	20000	9.90349	20000	1	59	1	1	1	0	1	0	1	0	0	39.614	8
2200000000000000	220302	Jilin	3	9.21034	10000	9.21034	10000	0	0	0	0	5	2	0	6.68461	800	6.68461	800	1	60	1	1	1	0	1	0	1	0	1	33.4231	10
2200000000000000	220302	Jilin	3	10.8198	50000	9.21034	10000	10.5966	40000	0	0	4	2	0	5.99146	400	5.99146	400	1	54	1	1	1	0	1	0	1	0	0	23.9659	8
2200000000000000	220302	Jilin	3	8.85367	7000	8.00637	3000	8.29405	4000	0	0	5	2	0	6.21461	500	6.21461	500	1	70	1	1	1	0	1	0	1	0	1	31.073	10
2200000000000000	220302	Jilin	3	8.29405	4000	8.29405	4000	0	0	0	0	4	2	0	6.39693	600	6.39693	600	1	55	1	1	1	0	1	0	1	0	1	25.5877	8
2200000000000000	220302	Jilin	3	7.69621	2200	0	0	0	0	0	0	2.5	1	0	7.09008	1200	7.09008	1200	1	70	1	1	1	0	1	0	1	0	1	17.7252	2.5
2200000000000000	220302	Jilin	3	8.69951	6000	0	0	0	0	0	0	3.8	1	0	6.21461	500	6.21461	500	0	63	1	1	1	0	1	0	1	0	1	23.6155	3.8
2200000000000000	220501	Jilin	3	10.8198	50000	10.8198	50000	0	0	0	0	27	3	0	9.21034	10000	9.10498	9000	0	17	0	1	1	0	1	0	3	0	0	248.679	81
2200000000000000	220501	Jilin	3	11.0021	60000	10.5966	40000	9.90349	20000	0	0	40	3	0	8.51719	5000	8.51719	5000	1	28	1	1	1	0	1	0	3	0	0	340.688	120
2200000000000000	220501	Jilin	3	11.5129	100000	11.5129	100000	0	0	0	0	60	3	0	9.30565	11000	9.10498	9000	0	28	1	1	1	0	1	0	3	0	0	558.339	180
2200000000000000	220501	Jilin	3	10.309	30000	10.309	30000	0	0	0	0	30	3	0	8.51719	5000	8.51719	5000	0	56	1	1	1	0	1	0	3	0	0	255.516	90
2200000000000000	220501	Jilin	3	10.8198	50000	10.8198	50000	0	0	0	0	20	2	0	7.49554	1800	6.80239	900	0	52	1	1	1	0	1	0	3	0	0	149.911	40
2200000000000000	220501	Jilin	3	10.8198	50000	11.0021	60000	0	0	0	0	40	3	0	8.10168	3300	8.10168	3300	1	39	1	1	1	0	1	0	3	0	0	324.067	120
2200000000000000	220501	Jilin	3	9.90349	20000	9.90349	20000	0	0	0	0	30	3	1	8.00637	3000	8.00637	3000	1	28	1	1	1	0	1	0	3	0	1	240.191	90
2200000000000000	220501	Jilin	3	9.90349	20000	9.90349	20000	0	0	0	0	30	3	1	8.00637	3000	8.00637	3000	0	29	1	1	1	0	1	0	3	0	1	240.191	90
2200000000000000	220501	Jilin	3	9.90349	20000	9.90349	20000	0	0	0	0	29	3	0	9.21034	10000	9.21034	10000	1	61	1	1	1	0	1	0	3	0	0	267.1	87
2200000000000000	220501	Jilin	3	10.5966	40000	8.9872	8000	10.3735	32000	0	0	15	3	0	8.51719	5000	8.51719	5000	1	55	1	1	1	0	1	0	3	0	0	127.758	45
2200000000000000	220501	Jilin	3	10.5966	40000	8.9872	8000	10.3735	32000	0	0	15	3	0	8.51719	5000	8.51719	5000	0	55	1	1	1	0	1	0	3	0	1	127.758	45
2200000000000000	220501	Jilin	3	9.21034	10000	9.21034	10000	0	0	0	0	18	3	0	8.29405	4000	7.78322	2400	1	66	1	1	1	0	1	0	3	0	1	149.293	54
2200000000000000	220501	Jilin	3	8.51719	5000	8.51719	5000	0	0	0	0	10	1	0	7.6009	2000	7.6009	2000	0	29	1	1	1	0	1	0	3	0	1	76.009	10
2200000000000000	220501	Jilin	3	9.90349	20000	9.90349	20000	0	0	0	0	20	3	1	8.29405	4000	8.29405	4000	1	53	1	1	1	0	1	0	3	0	1	165.881	60
2200000000000000	220501	Jilin	3	9.90349	20000	9.90349	20000	0	0	0	0	20	3	1	8.29405	4000	8.29405	4000	0	53	1	1	1	0	1	0	3	0	0	165.881	60
2200000000000000	220501	Jilin	3	11.0021	60000	11.0021	60000	0	0	0	0	16	3	1	7.17012	1300	7.17012	1300	1	50	1	1	1	0	1	0	3	0	0	114.722	48
2200000000000000	220501	Jilin	3	10.5966	40000	10.5966	40000	0	0	0	0	20	2	0	8.29405	4000	8.29405	4000	0	47	1	1	1	0	1	0	3	0	0	165.881	40
2200000000000000	220501	Jilin	3	10.8198	50000	10.1266	25000	0	0	10.1266	25000	30	2	1	8.69951	6000	8.69951	6000	1	29	1	1	1	0	1	0	3	0	0	260.985	60
2200000000000000	220501	Jilin	3	10.8198	50000	10.1266	25000	0	0	10.1266	25000	30	2	1	8.69951	6000	8.69951	6000	0	23	1	1	1	0	1	0	3	0	0	260.985	60
2200000000000000	220501	Jilin	3	8.29405	4000	9.21034	10000	0	0	0	0	27	3	0	8.29405	4000	8.29405	4000	0	63	1	1	1	0	1	0	3	0	1	223.939	81
2200000000000000	220501	Jilin	3	11.5806	107000	11.1124	67000	9.90349	20000	0	0	90	3	0	9.54681	14000	8.00637	3000	0	30	1	1	1	0	1	0	3	0	0	859.213	270
2200000000000000	220501	Jilin	3	10.309	30000	10.309	30000	0	0	0	0	30	2	0	8.29405	4000	8.29405	4000	1	45	1	1	1	0	1	0	3	0	1	248.821	60
2200000000000000	220501	Jilin	3	9.4727	13000	9.4727	13000	0	0	0	0	26	1	0	8.00637	3000	8.00637	3000	1	49	1	1	1	0	1	0	3	0	1	208.166	26
2200000000000000	220501	Jilin	3	9.4727	13000	9.4727	13000	0	0	0	0	26	1	0	8.00637	3000	8.00637	3000	0	51	1	1	1	0	1	0	3	0	1	208.166	26
2200000000000000	220501	Jilin	3	10.5966	40000	10.5966	40000	0	0	0	0	40	3	0	9.21034	10000	8.69951	6000	0	61	1	1	1	0	1	0	3	0	0	368.414	120
2200000000000000	220501	Jilin	3	10.5966	40000	10.5966	40000	0	0	0	0	40	3	0	9.21034	10000	8.69951	6000	1	59	1	1	1	0	1	0	3	0	0	368.414	120
2200000000000000	220501	Jilin	3	9.90349	20000	9.21034	10000	9.21034	10000	0	0	20	2	0	7.09008	1200	7.09008	1200	0	48	1	1	1	0	1	0	3	0	1	141.802	40
2200000000000000	220501	Jilin	3	9.90349	20000	9.90349	20000	0	0	0	0	26	1	0	8.9872	8000	8.9872	8000	1	55	1	1	1	0	1	0	3	0	1	233.667	26
2200000000000000	220501	Jilin	3	9.61581	15000	9.61581	15000	0	0	0	0	30	2	0	8.69951	6000	8.69951	6000	0	47	1	1	1	0	1	0	3	0	0	260.985	60
2200000000000000	220501	Jilin	3	9.61581	15000	9.61581	15000	0	0	0	0	30	2	0	8.69951	6000	8.69951	6000	1	45	1	1	1	0	1	0	3	0	1	260.985	60
2200000000000000	220502	Jilin	3	10.309	30000	10.309	30000	0	0	0	0	14	3	0	8.29405	4000	8.29405	4000	1	47	1	1	0	0	0	0	3	0	0	116.117	42
2200000000000000	220502	Jilin	3	10.5966	40000	10.5966	40000	10.5966	40000	0	0	15	2	1	8.85367	7000	8.85367	7000	1	61	1	1	0	0	0	0	3	0	0	132.805	30
2200000000000000	220502	Jilin	3	10.5966	40000	10.5966	40000	10.5966	40000	0	0	15	2	1	8.85367	7000	8.85367	7000	0	57	1	1	0	0	0	0	3	0	0	132.805	30
2200000000000000	220502	Jilin	3	9.21034	10000	9.21034	10000	0	0	0	0	10	1	0	6.90776	1000	6.90776	1000	1	63	1	1	0	0	0	0	3	0	1	69.0776	10
2200000000000000	220502	Jilin	3	9.90349	20000	9.90349	20000	9.90349	20000	0	0	22	2	1	8.34284	4200	8.34284	4200	0	61	0	1	0	0	0	0	3	0	1	183.542	44
2200000000000000	220502	Jilin	3	9.90349	20000	9.90349	20000	9.90349	20000	0	0	22	2	1	8.34284	4200	8.34284	4200	0	17	0	1	0	0	0	0	3	0	0	183.542	44
2200000000000000	220502	Jilin	3	9.39266	12000	9.39266	12000	0	0	0	0	13	1	0	8.26873	3900	8.26873	3900	1	63	1	1	0	0	0	0	3	0	1	107.493	13
2200000000000000	220502	Jilin	3	9.39266	12000	9.39266	12000	0	0	0	0	13	1	0	8.26873	3900	8.26873	3900	0	63	1	1	0	0	0	0	3	0	1	107.493	13
2200000000000000	220502	Jilin	3	9.90349	20000	9.90349	20000	0	0	0	0	9.8	2	0	7.49554	1800	7.49554	1800	0	47	1	1	0	0	0	0	3	0	0	73.4563	19.6
2200000000000000	220502	Jilin	3	10.1266	25000	10.1266	25000	0	0	0	0	8	2	0	7.17012	1300	7.17012	1300	0	62	1	1	0	0	0	0	3	0	1	57.361	16
2200000000000000	220502	Jilin	3	10.1266	25000	10.1266	25000	0	0	0	0	8	2	0	7.17012	1300	7.17012	1300	0	64	1	1	0	0	0	0	3	0	1	57.361	16
2200000000000000	220502	Jilin	3	10.8198	50000	9.90349	20000	10.309	30000	0	0	10	2	0	7.17012	1300	7.17012	1300	1	48	1	1	0	0	0	0	3	0	0	71.7012	20
2200000000000000	220502	Jilin	3	10.8198	50000	9.90349	20000	10.309	30000	0	0	10	2	0	7.17012	1300	7.17012	1300	0	45	1	1	0	0	0	0	3	0	0	71.7012	20
2200000000000000	220502	Jilin	3	9.61581	15000	9.21034	10000	8.51719	5000	0	0	8	2	1	8.29405	4000	7.37776	1600	0	39	1	1	0	0	0	0	3	0	1	66.3524	16
2200000000000000	220502	Jilin	3	9.90349	20000	9.90349	20000	0	0	0	0	18	3	0	8.51719	5000	8.51719	5000	1	66	1	1	0	0	0	0	3	0	1	153.31	54
2200000000000000	220502	Jilin	3	9.90349	20000	9.90349	20000	0	0	0	0	18	3	0	8.51719	5000	8.51719	5000	0	58	1	1	0	0	0	0	3	0	0	153.31	54
2200000000000000	220502	Jilin	3	10.309	30000	10.309	30000	0	0	0	0	18	3	0	8.51719	5000	8.51719	5000	0	44	1	1	0	0	0	0	3	0	0	153.31	54
2200000000000000	220502	Jilin	3	9.90349	20000	9.90349	20000	0	0	0	0	10	2	0	8.00637	3000	8.00637	3000	0	64	1	1	0	0	0	0	3	0	1	80.0637	20
2200000000000000	220502	Jilin	3	9.90349	20000	9.90349	20000	0	0	0	0	10	2	0	8.00637	3000	8.00637	3000	1	66	1	1	0	0	0	0	3	0	1	80.0637	20
2200000000000000	220502	Jilin	3	10.309	30000	10.309	30000	0	0	0	0	10	2	0	8.00637	3000	8.85367	7000	1	56	1	1	0	0	0	0	3	0	0	80.0637	20
2200000000000000	220502	Jilin	3	10.309	30000	10.309	30000	0	0	0	0	10	2	0	8.00637	3000	8.85367	7000	0	52	1	1	0	0	0	0	3	0	0	80.0637	20
2200000000000000	220502	Jilin	3	10.1266	25000	10.1266	25000	0	0	0	0	18	3	0	8.55641	5200	8.55641	5200	1	62	1	1	0	0	0	0	3	0	1	154.015	54
2200000000000000	220502	Jilin	3	10.1266	25000	10.1266	25000	0	0	0	0	18	3	0	8.55641	5200	8.55641	5200	0	60	1	1	0	0	0	0	3	0	1	154.015	54
2200000000000000	220502	Jilin	3	10.309	30000	10.309	30000	0	0	0	0	7	2	0	8.00637	3000	8.00637	3000	0	22	0	1	0	0	0	0	3	0	1	56.0446	14
2200000000000000	220502	Jilin	3	10.309	30000	10.309	30000	0	0	0	0	7	2	0	8.00637	3000	8.00637	3000	0	49	1	1	0	0	0	0	3	0	0	56.0446	14
2200000000000000	220502	Jilin	3	8.69951	6000	8.69951	6000	0	0	0	0	8	2	1	7.31322	1500	7.31322	1500	1	62	1	1	0	0	0	0	3	0	1	58.5058	16
2200000000000000	220502	Jilin	3	8.69951	6000	8.69951	6000	0	0	0	0	8	2	1	7.31322	1500	7.31322	1500	0	60	1	1	0	0	0	0	3	0	1	58.5058	16
2200000000000000	220502	Jilin	3	9.61581	15000	9.61581	15000	0	0	0	0	7	2	0	8.29405	4000	8.00637	3000	0	53	1	1	0	0	0	0	3	0	1	58.0583	14
2200000000000000	220502	Jilin	3	11.5129	100000	10.309	30000	11.1563	70000	0	0	16	3	0	8.51719	5000	8.51719	5000	0	29	1	1	0	0	0	0	3	0	0	136.275	48
2200000000000000	220502	Jilin	3	10.309	30000	9.90349	20000	9.21034	10000	0	0	8	2	0	8.00637	3000	8.00637	3000	0	59	1	1	0	0	0	0	3	0	0	64.0509	16
2200000000000000	220502	Jilin	3	11.0021	60000	9.90349	20000	10.5966	40000	0	0	8.4	1	0	7.31322	1500	7.31322	1500	0	47	1	1	0	0	0	0	3	0	0	61.431	8.4
2200000000000000	220502	Jilin	3	9.90349	20000	9.90349	20000	9.90349	20000	0	0	11	2	1	8.00637	3000	8.00637	3000	1	67	1	1	0	0	0	0	3	0	1	88.07	22
2200000000000000	220502	Jilin	3	9.90349	20000	9.90349	20000	9.90349	20000	0	0	11	2	1	8.00637	3000	8.00637	3000	0	67	1	1	0	0	0	0	3	0	1	88.07	22
2200000000000000	220502	Jilin	3	9.90349	20000	9.90349	20000	0	0	0	0	9	1	0	7.17012	1300	7.17012	1300	1	46	1	1	0	0	0	0	3	0	0	64.5311	9
2200000000000000	220502	Jilin	3	9.21034	10000	9.21034	10000	0	0	0	0	8	1	0	7.31322	1500	7.31322	1500	1	56	1	1	0	0	0	0	3	0	0	58.5058	8
2200000000000000	220502	Jilin	3	9.21034	10000	9.21034	10000	0	0	0	0	8	1	0	7.31322	1500	7.31322	1500	0	57	1	1	0	0	0	0	3	0	1	58.5058	8
2200000000000000	220502	Jilin	3	10.309	30000	9.68034	16000	9.54681	14000	0	0	15	3	0	8.00637	3000	8.00637	3000	1	59	1	1	0	0	0	0	3	0	0	120.096	45
2300000000000000	230203	Heilongjiang	3	10.1266	25000	8.9872	8000	0	0	0	0	16.5	1	0	7.05186	1155	0	0	0	55	1	1	1	1	1	1	2	1	1	116.356	16.5
2300000000000000	230203	Heilongjiang	3	9.90349	20000	9.90349	20000	0	0	0	0	20	2	0	6.90776	1000	6.90776	1000	1	14	0	1	1	1	1	1	2	1	1	138.155	40
2300000000000000	230203	Heilongjiang	3	9.90349	20000	9.90349	20000	0	0	0	0	20	2	0	6.90776	1000	6.90776	1000	0	47	1	1	1	1	1	1	2	1	1	138.155	40
2300000000000000	230203	Heilongjiang	3	9.90349	20000	9.90349	20000	0	0	0	0	20	2	0	6.90776	1000	6.90776	1000	1	48	1	1	1	1	1	1	2	1	0	138.155	40
2300000000000000	230203	Heilongjiang	3	9.21034	10000	9.21034	10000	0	0	9.21034	10000	10	3	0	6.90776	1000	6.68461	800	0	53	1	1	1	1	1	1	2	1	1	69.0776	30
2300000000000000	230203	Heilongjiang	3	9.21034	10000	9.21034	10000	0	0	9.21034	10000	16	3	0	4.86753	130	4.86753	130	0	59	0	1	1	1	1	1	2	1	1	77.8805	48
2300000000000000	230203	Heilongjiang	3	9.90349	20000	9.90349	20000	0	0	9.90349	20000	32	3	1	8.00637	3000	8.00637	3000	1	21	1	1	1	1	1	1	2	1	1	256.204	96
2300000000000000	230203	Heilongjiang	3	9.90349	20000	9.90349	20000	0	0	9.90349	20000	32	3	1	8.00637	3000	8.00637	3000	1	47	1	1	1	1	1	1	2	1	1	256.204	96
2300000000000000	230203	Heilongjiang	3	9.90349	20000	9.90349	20000	0	0	9.90349	20000	32	3	1	8.00637	3000	8.00637	3000	0	48	1	1	1	1	1	1	2	1	1	256.204	96
2300000000000000	230203	Heilongjiang	3	9.90349	20000	9.90349	20000	0	0	9.90349	20000	32	3	1	8.00637	3000	8.00637	3000	1	22	1	1	1	1	1	1	2	1	1	256.204	96
2300000000000000	230203	Heilongjiang	3	9.90349	20000	9.90349	20000	0	0	0	0	12		0	7.24423	1400	6.39693	600	1	38	1	1	1	1	1	1	2	1	1	86.9307
2300000000000000	230203	Heilongjiang	3	10.309	30000	10.309	30000	0	0	10.309	30000	12	3	0	6.90776	1000	6.68461	800	0	43	1	1	1	1	1	1	2	1	0	82.8931	36
2300000000000000	230203	Heilongjiang	3	8.69951	6000	0	0	8.00637	3000	0	0	22	1	0	7.33954	1540	7.33954	1540	0	61	1	1	1	1	1	1	2	1	1	161.47	22
2300000000000000	230203	Heilongjiang	3	9.61581	15000	9.61581	15000	0	0	0	0	19	3	0	6.90776	1000	6.90776	1000	0	55	1	1	1	1	1	1	2	1	1	131.247	57
2300000000000000	230203	Heilongjiang	3	9.61581	15000	9.61581	15000	0	0	0	0	19	3	0	6.90776	1000	6.90776	1000	1	67	1	1	1	1	1	1	2	1	1	131.247	57
2300000000000000	230203	Heilongjiang	3	11.0021	60000	10.5966	40000	9.90349	20000	0	0	20	3	0	8.85367	7000	7.37776	1600	0	59	1	1	1	1	1	1	2	1	1	177.073	60
2300000000000000	230203	Heilongjiang	3	11.0021	60000	10.5966	40000	9.90349	20000	0	0	20	3	0	8.85367	7000	7.37776	1600	0	28	1	1	1	1	1	1	2	1	0	177.073	60
2300000000000000	230203	Heilongjiang	3	9.21034	10000	8.51719	5000	8.51719	5000	0	0	17	3	0	7.06476	1170	0	0	1	55	1	1	1	1	1	1	2	1	0	120.101	51
2300000000000000	230203	Heilongjiang	3	9.21034	10000	8.51719	5000	8.51719	5000	0	0	17	3	0	7.06476	1170	0	0	0	55	1	1	1	1	1	1	2	1	0	120.101	51
2300000000000000	230203	Heilongjiang	3	10.309	30000	10.309	30000	0	0	0	0	20	3	0	8.00637	3000	7.6009	2000	1	31	1	1	1	1	1	1	2	1	0	160.127	60
2300000000000000	230203	Heilongjiang	3	9.21034	10000	9.21034	10000	0	0	9.21034	10000	6	2	0	4.86753	130	4.86753	130	1	47	1	1	1	1	1	1	2	1	1	29.2052	12
2300000000000000	230203	Heilongjiang	3	11.0021	60000	11.0021	60000	0	0	11.0021	60000	12	3	0	6.83518	930	4.86753	130	0	29	1	1	1	1	1	1	2	1	0	82.0222	36
2300000000000000	230203	Heilongjiang	3	11.0021	60000	11.0021	60000	0	0	0	0	13	3	0	7.17012	1300	7.17012	1300	0	23	1	1	1	1	1	1	2	1	0	93.2116	39
2300000000000000	230203	Heilongjiang	3	11.0021	60000	11.0021	60000	0	0	0	0	13	3	0	7.17012	1300	7.17012	1300	0	51	1	1	1	1	1	1	2	1	0	93.2116	39
2300000000000000	230203	Heilongjiang	3	10.309	30000	9.21034	10000	9.90349	20000	0	0	20	2	0	7.6009	2000	7.6009	2000	0	53	1	1	1	1	1	1	2	1	0	152.018	40
2300000000000000	230203	Heilongjiang	3	10.309	30000	10.309	30000	0	0	10.309	30000	12	3	0	6.90776	1000	6.90776	1000	1	29	1	1	1	1	1	1	2	1	0	82.8931	36
2300000000000000	230403	Heilongjiang	3	10.8198	50000	10.8198	50000	0	0	0	0	18	2	0	6.90776	1000	6.90776	1000	0	68	1	0	1	1	1	1	2	1	1	124.34	36
2300000000000000	230403	Heilongjiang	3	10.8198	50000	10.8198	50000	0	0	0	0	18	2	0	6.90776	1000	6.90776	1000	1	69	1	0	1	1	1	1	2	1	0	124.34	36
2300000000000000	230403	Heilongjiang	3	9.21034	10000	9.21034	10000	0	0	0	0	5	2	0	6.39693	600	6.39693	600	1	54	1	0	1	1	1	1	2	1	0	31.9846	10
2300000000000000	230403	Heilongjiang	3	9.21034	10000	9.21034	10000	0	0	0	0	5	2	0	6.39693	600	6.39693	600	0	54	1	0	1	1	1	1	2	1	0	31.9846	10
2300000000000000	230403	Heilongjiang	3	9.90349	20000	9.90349	20000	0	0	0	0	15	1	0	6.55108	700	6.55108	700	0	62	1	0	1	1	1	1	2	1	1	98.2662	15
2300000000000000	230403	Heilongjiang	3	9.90349	20000	9.90349	20000	0	0	0	0	15	1	0	6.55108	700	6.55108	700	1	62	1	0	1	1	1	1	2	1	1	98.2662	15
2300000000000000	230403	Heilongjiang	3	9.90349	20000	9.90349	20000	0	0	0	0	20	1	0	7.24423	1400	7.24423	1400	0	59	1	0	1	1	1	1	2	1	1	144.885	20
2300000000000000	230403	Heilongjiang	3	10.5966	40000	10.5966	40000	0	0	10.5966	40000	16	3	0	7.6009	2000	7.6009	2000	0	54	1	0	1	1	1	1	2	1	0	121.614	48
2300000000000000	230403	Heilongjiang	3	10.5966	40000	10.5966	40000	0	0	10.5966	40000	16	3	0	7.6009	2000	7.6009	2000	1	52	1	0	1	1	1	1	2	1	0	121.614	48
2300000000000000	230403	Heilongjiang	3	10.5966	40000	10.5966	40000	0	0	10.5966	40000	30	3	0	6.90776	1000	6.90776	1000	0	52	1	0	1	1	1	1	2	1	0	207.233	90
2300000000000000	230403	Heilongjiang	3	10.5966	40000	10.5966	40000	0	0	10.5966	40000	30	3	0	6.90776	1000	6.90776	1000	1	52	1	0	1	1	1	1	2	1	0	207.233	90
2300000000000000	230403	Heilongjiang	3	10.8198	50000	10.8198	50000	0	0	0	0	20	2	0	7.6009	2000	7.6009	2000	0	28	1	0	1	1	1	1	2	1	0	152.018	40
2300000000000000	230403	Heilongjiang	3	10.8198	50000	10.8198	50000	0	0	0	0	20	2	0	7.6009	2000	7.6009	2000	1	30	1	0	1	1	1	1	2	1	1	152.018	40
2300000000000000	230403	Heilongjiang	3	10.5966	40000	10.5966	40000	0	0	0	0	8	1	0	6.90776	1000	6.90776	1000	0	47	1	0	1	1	1	1	2	1	0	55.262	8
2300000000000000	230403	Heilongjiang	3	10.8198	50000	10.8198	50000	0	0	10.8198	50000	12	3	0	6.90776	1000	6.90776	1000	0	55	1	0	1	1	1	1	2	1	0	82.8931	36
2300000000000000	230403	Heilongjiang	3	10.8198	50000	10.8198	50000	0	0	10.8198	50000	12	3	0	6.90776	1000	6.90776	1000	1	17	0	0	1	1	1	1	2	1	1	82.8931	36
2300000000000000	230403	Heilongjiang	3	10.309	30000	10.309	30000	0	0	0	0	8	1	0	7.6009	2000	7.6009	2000	0	52	1	0	1	1	1	1	2	1	0	60.8072	8
2300000000000000	230403	Heilongjiang	3	9.90349	20000	9.90349	20000	0	0	0	0	3	2	0	6.90776	1000	6.90776	1000	1	49	1	0	1	1	1	1	2	1	1	20.7233	6
2300000000000000	230403	Heilongjiang	3	9.90349	20000	9.90349	20000	0	0	0	0	3	2	0	6.90776	1000	6.90776	1000	0	49	1	0	1	1	1	1	2	1	1	20.7233	6
2300000000000000	230403	Heilongjiang	3	10.8198	50000	10.5966	40000	0	0	10.5966	40000	15	2	0	7.01212	1110	6.90776	1000	1	63	0	0	1	1	1	1	2	1	0	105.182	30
2300000000000000	230403	Heilongjiang	3	10.309	30000	10.309	30000	9.90349	20000	0	0	16	2	0	6.90776	1000	6.90776	1000	1	57	1	0	1	1	1	1	2	1	0	110.524	32
2300000000000000	230403	Heilongjiang	3	11.2898	80000	10.309	30000	10.8198	50000	0	0	16	2	1	6.90776	1000	6.90776	1000	0	54	1	0	1	1	1	1	2	1	0	110.524	32
2300000000000000	230501	Heilongjiang	3	11.5129	100000	9.21034	10000	11.5249	101200	0	0	47.5	3	1	10.9349	56098	10.1696	26098	1	46	1	1	1	0	1	1	3	0	0	519.406	142.5
2300000000000000	230501	Heilongjiang	3	11.5129	100000	9.21034	10000	11.5249	101200	0	0	47.5	3	1	10.9349	56098	10.1696	26098	0	45	1	1	1	0	1	1	3	0	0	519.406	142.5
2300000000000000	230501	Heilongjiang	3	11.5129	100000	9.21034	10000	11.5249	101200	0	0	47.5	3	1	10.9349	56098	10.1696	26098	1	2017	1	1	1	0	1	1	3	0	0	519.406	142.5
2300000000000000	230501	Heilongjiang	3	11.0021	60000	4.60517	100	0	0	0	0	100	3	0	9.21034	10000	9.21034	10000	0	46	1	1	1	0	1	1	3	0	0	921.034	300
2300000000000000	230501	Heilongjiang	3	8.85367	7000	8.85367	7000	0	0	0	0	38	3	0	6.55108	700	6.56527	710	1	62	1	1	1	0	1	1	3	0	1	248.941	114
2300000000000000	230501	Heilongjiang	3	8.85367	7000	8.85367	7000	0	0	0	0	38	3	0	6.55108	700	6.56527	710	0	62	1	1	1	0	1	1	3	0	0	248.941	114
2300000000000000	230501	Heilongjiang	3	11.5129	100000	11.5129	100000	0	0	0	0	45	3	0	9.61581	15000	9.61581	15000	0	63	1	1	1	0	1	1	3	0	0	432.711	135
2300000000000000	230501	Heilongjiang	3	11.5129	100000	11.5129	100000	0	0	0	0	45	3	0	9.61581	15000	9.61581	15000	1	65	1	1	1	0	1	1	3	0	0	432.711	135
2300000000000000	230501	Heilongjiang	3	10.8198	50000	9.90349	20000	10.309	30000	0	0	48	3	0	7.6009	2000	7.6009	2000	1	70	1	1	1	0	1	1	3	0	0	364.843	144
2300000000000000	230501	Heilongjiang	3	10.8198	50000	9.90349	20000	10.309	30000	0	0	48	3	0	7.6009	2000	7.6009	2000	1	48	1	1	1	0	1	1	3	0	0	364.843	144
2300000000000000	230501	Heilongjiang	3	8.85367	7000	8.85367	7000	0	0	0	0	47.5	3	1	9.72113	16666	8.00637	3000	1	39	1	1	1	0	1	1	3	0	0	461.753	142.5
2300000000000000	230501	Heilongjiang	3	9.90349	20000	9.90349	20000	0	0	0	0	32	2	0	8.00637	3000	8.00637	3000	1	38	1	1	1	0	1	1	3	0	1	256.204	64
2300000000000000	230501	Heilongjiang	3	9.90349	20000	9.90349	20000	0	0	0	0	32	2	0	8.00637	3000	8.00637	3000	0	14	0	1	1	0	1	1	3	0	0	256.204	64
2300000000000000	230501	Heilongjiang	3	9.90349	20000	9.90349	20000	0	0	0	0	32	2	0	8.00637	3000	8.00637	3000	0	38	1	1	1	0	1	1	3	0	1	256.204	64
2300000000000000	230501	Heilongjiang	3	10.8198	50000	10.5966	40000	0	0	0	0	240	2	0	9.90349	20000	9.90349	20000	1	43	0	1	1	0	1	1	3	0	0	2376.84	480
2300000000000000	230501	Heilongjiang	3	10.8198	50000	10.5966	40000	0	0	0	0	240	2	0	9.90349	20000	9.90349	20000	0	42	1	1	1	0	1	1	3	0	0	2376.84	480
2300000000000000	230501	Heilongjiang	3	10.4631	35000	10.4631	35000	0	0	0	0	24	3	1	9.61581	15000	9.61581	15000	0	43	1	1	1	0	1	1	3	0	0	230.779	72
2300000000000000	230501	Heilongjiang	3	11.0021	60000	11.0021	60000	0	0	0	0	37	3	1	9.68034	16000	9.68034	16000	1	50	1	1	1	0	1	1	3	0	0	358.173	111
2300000000000000	230501	Heilongjiang	3	9.90349	20000	9.90349	20000	0	0	0	0	17	3	0	6.55108	700	6.55108	700	1	38	1	1	1	0	1	1	3	0	1	111.368	51
2300000000000000	230501	Heilongjiang	3	9.90349	20000	9.90349	20000	0	0	0	0	17	3	0	6.55108	700	6.55108	700	0	38	1	1	1	0	1	1	3	0	1	111.368	51
2300000000000000	230501	Heilongjiang	3	8.85367	7000	8.85367	7000	0	0	0	0	16	3	1	7.02108	1120	7.02108	1120	1	39	1	1	1	0	1	1	3	0	1	112.337	48
2300000000000000	230501	Heilongjiang	3	8.85367	7000	8.85367	7000	0	0	0	0	16	3	1	7.02108	1120	7.02108	1120	0	39	1	1	1	0	1	1	3	0	1	112.337	48
2300000000000000	230501	Heilongjiang	3	9.90349	20000	10.9151	55000	0	0	0	0	500	2	0	10.1659	26000	8.00637	3000	1	35	0	1	1	0	1	1	3	0	1	5082.93	1000
2300000000000000	230502	Heilongjiang	3	9.90349	20000	9.90349	20000	0	0	0	0	18	2	1	10.4631	35000	10.4631	35000	1	40	1	1	1	1	1	1	3	0	1	188.336	36
2300000000000000	230502	Heilongjiang	3	9.90349	20000	9.90349	20000	0	0	0	0	18	2	1	10.4631	35000	10.4631	35000	0	61	0	1	1	1	1	1	3	0	1	188.336	36
2300000000000000	230502	Heilongjiang	3	9.90349	20000	9.90349	20000	0	0	0	0	18	2	1	10.4631	35000	10.4631	35000	0	37	1	1	1	1	1	1	3	0	0	188.336	36
2300000000000000	230502	Heilongjiang	3	9.90349	20000	9.90349	20000	0	0	0	0	18	2	1	10.4631	35000	10.4631	35000	1	16	0	1	1	1	1	1	3	0	0	188.336	36
2300000000000000	230502	Heilongjiang	3	9.21034	10000	0	0	0	0	0	0	48	2	0	9.10498	9000	7.6009	2000	1	50	1	1	1	1	1	1	3	0	1	437.039	96
2300000000000000	230502	Heilongjiang	3	9.21034	10000	0	0	0	0	0	0	48	2	0	9.10498	9000	7.6009	2000	0	50	1	1	1	1	1	1	3	0	0	437.039	96
2300000000000000	230502	Heilongjiang	3	11.1563	70000	11.1563	70000	0	0	0	0	300	2	0	10.24	28000	7.64969	2100	0	14	0	1	1	1	1	1	3	0	1	3071.99	600
2300000000000000	230502	Heilongjiang	3	11.1563	70000	11.1563	70000	0	0	0	0	300	2	0	10.24	28000	7.64969	2100	1	14	0	1	1	1	1	1	3	0	0	3071.99	600
2300000000000000	230502	Heilongjiang	3	11.1563	70000	11.1563	70000	0	0	0	0	300	2	0	10.24	28000	7.64969	2100	0	46	1	1	1	1	1	1	3	0	0	3071.99	600
2300000000000000	230502	Heilongjiang	3	11.1563	70000	11.1563	70000	0	0	0	0	300	2	0	10.24	28000	7.64969	2100	1	48	1	1	1	1	1	1	3	0	0	3071.99	600
2300000000000000	230502	Heilongjiang	3			0	1	0	0	0	0	70	3	0	7.97247	2900	7.97247	2900	0	63	1	1	1	1	1	1	3	0	0	558.073	210
2300000000000000	230502	Heilongjiang	3	9.39266	12000	9.21034	10000	0	0	0	0	52	3	0	8.9872	8000	8.9872	8000	1	58	1	1	1	1	1	1	3	0	1	467.334	156
2300000000000000	230502	Heilongjiang	3	9.39266	12000	9.21034	10000	0	0	0	0	52	3	0	8.9872	8000	8.9872	8000	0	51	1	1	1	1	1	1	3	0	1	467.334	156
2300000000000000	230502	Heilongjiang	3	10.309	30000	0	0	10.309	30000	0	0	22.8	2	1	6.90776	1000	6.90776	1000	1	24	1	1	1	1	1	1	3	0	0	157.497	45.6
2300000000000000	230502	Heilongjiang	3	10.309	30000	0	0	10.309	30000	0	0	22.8	2	1	6.90776	1000	6.90776	1000	0	29	1	1	1	1	1	1	3	0	0	157.497	45.6
2300000000000000	230502	Heilongjiang	3	11.0021	60000	11.1563	70000	11.1563	70000	0	0	25.6	2	0	8.51719	5000	7.24423	1400	0	45	1	1	1	1	1	1	3	0	0	218.04	51.2
2300000000000000	230502	Heilongjiang	3	11.0021	60000	11.1563	70000	11.1563	70000	0	0	25.6	2	0	8.51719	5000	7.24423	1400	1	46	1	1	1	1	1	1	3	0	0	218.04	51.2
2300000000000000	230502	Heilongjiang	3	11.0021	60000	11.1563	70000	11.1563	70000	0	0	25.6	2	0	8.51719	5000	7.24423	1400	0	21	1	1	1	1	1	1	3	0	0	218.04	51.2
2300000000000000	230502	Heilongjiang	3	10.309	30000	10.309	30000	0	0	0	0	30	3	1	9.21034	10000	7.6009	2000	0	22	1	1	1	1	1	1	3	0	0	276.31	90
2300000000000000	230502	Heilongjiang	3	10.309	30000	10.309	30000	0	0	0	0	30	3	1	9.21034	10000	7.6009	2000	0	43	1	1	1	1	1	1	3	0	0	276.31	90
2300000000000000	230502	Heilongjiang	3	10.5966	40000	8.51719	5000	10.4631	35000	0	0	11	3	1	6.7417	847	6.7417	847	0	45	1	1	1	1	1	1	3	0	0	74.1587	33
2300000000000000	230502	Heilongjiang	3	11.5129	99999	0	0	0	0	0	0	20	2	0	4.60517	100	4.60517	100	0	62	1	1	1	1	1	1	3	0	1	92.1034	40
2300000000000000	230502	Heilongjiang	3	11.5129	99999	0	0	0	0	0	0	20	2	0	4.60517	100	4.60517	100	1	61	1	1	1	1	1	1	3	0	0	92.1034	40
2300000000000000	230502	Heilongjiang	3	10.8198	50000	10.8198	50000	0	0	0	0	90	3	1	9.21034	10000	9.21034	10000	1	36	1	1	1	1	1	1	3	0	1	828.931	270
2300000000000000	230502	Heilongjiang	3	10.8198	50000	10.8198	50000	0	0	0	0	90	3	1	9.21034	10000	9.21034	10000	0	34	1	1	1	1	1	1	3	0	0	828.931	270
2300000000000000	230502	Heilongjiang	3	10.309	30000	0	0	0	0	0	0	30	2	0	6.90776	1000	6.21461	500	0	56	1	1	1	1	1	1	3	0	1	207.233	60
2300000000000000	230502	Heilongjiang	3	10.309	30000	0	0	0	0	0	0	30	2	0	6.90776	1000	6.21461	500	1	28	0	1	1	1	1	1	3	0	0	207.233	60
2300000000000000	230502	Heilongjiang	3	11.3504	85000	10.7144	45000	10.309	30000	0	0	29.6	3	0	9.21034	10000	9.21034	10000	1	57	1	1	1	1	1	1	3	0	0	272.626	88.8
2300000000000000	230502	Heilongjiang	3	11.0021	60000	10.5966	40000	9.90349	20000	0	0	34	3	1	9.21034	10000	7.6009	2000	0	43	1	1	1	1	1	1	3	0	0	313.152	102
2300000000000000	230502	Heilongjiang	3	9.61581	15000	9.21034	10000	0	0	0	0	22	3	0	8.51719	5000	8.51719	5000	1	59	1	1	1	1	1	1	3	0	1	187.378	66
2300000000000000	230502	Heilongjiang	3	9.61581	15000	9.21034	10000	0	0	0	0	22	3	0	8.51719	5000	8.51719	5000	0	54	1	1	1	1	1	1	3	0	1	187.378	66
2300000000000000	230502	Heilongjiang	3	9.61581	15000	9.21034	10000	0	0	0	0	22	3	0	8.51719	5000	8.51719	5000	1	30	1	1	1	1	1	1	3	0	1	187.378	66
2300000000000000	230502	Heilongjiang	3	9.61581	15000	9.21034	10000	0	0	0	0	22	3	0	8.51719	5000	8.51719	5000	0	32	1	1	1	1	1	1	3	0	1	187.378	66
2300000000000000	230502	Heilongjiang	3	9.61581	15000	9.21034	10000	0	0	0	0	22	3	0	8.51719	5000	8.51719	5000	0	28	1	1	1	1	1	1	3	0	1	187.378	66
2300000000000000	230502	Heilongjiang	3	10.8198	50000	10.8198	50000	0	0	0	0	170	3	0	9.61581	15000	9.61581	15000	1	17	0	1	1	1	1	1	3	0	0	1634.69	510
2300000000000000	230502	Heilongjiang	3	10.8198	50000	10.8198	50000	0	0	0	0	170	3	0	9.61581	15000	9.61581	15000	0	43	1	1	1	1	1	1	3	0	0	1634.69	510
2300000000000000	230502	Heilongjiang	3	10.8198	50000	10.8198	50000	0	0	0	0	170	3	0	9.61581	15000	9.61581	15000	1	40	1	1	1	1	1	1	3	0	0	1634.69	510
2300000000000000	230502	Heilongjiang	3	9.21034	10000	9.21034	10000	0	0	0	0	20	3	1	8.29405	4000	8.29405	4000	1	57	1	1	1	1	1	1	3	0	1	165.881	60
2300000000000000	230503	Heilongjiang	3	9.90349	20000	9.79813	18000	7.6009	2000	0	0	35	3	0	8.51719	5000	8.51719	5000	0	39	1	0	1	0	1	1	3	0	1	298.102	105
2300000000000000	230503	Heilongjiang	3	9.90349	20000	9.90349	20000	0	0	0	0	22.5	2	0	8.29405	4000	6.90776	1000	1	54	1	0	1	0	1	1	3	0	1	186.616	45
2300000000000000	230503	Heilongjiang	3	10.8198	50000	10.8198	50000	0	0	0	0	18	2	1	9.30565	11000	6.90776	1000	0	42	1	0	1	0	1	1	3	0	0	167.502	36
2300000000000000	230503	Heilongjiang	3	10.309	30000	11.1563	70000	0	0	0	0	300	2	0	9.90349	20000	7.64969	2100	1	44	0	0	1	0	1	1	3	0	0	2971.05	600
2300000000000000	230503	Heilongjiang	3	10.309	30000	11.1563	70000	0	0	0	0	300	2	0	9.90349	20000	7.64969	2100	0	33	1	0	1	0	1	1	3	0	0	2971.05	600
2300000000000000	230503	Heilongjiang	3	10.309	30000	11.1563	70000	0	0	0	0	300	2	0	9.90349	20000	7.64969	2100	1	40	1	0	1	0	1	1	3	0	0	2971.05	600
2300000000000000	230503	Heilongjiang	3	10.309	30000	11.1563	70000	0	0	0	0	300	2	0	9.90349	20000	7.64969	2100	0	19	0	0	1	0	1	1	3	0	0	2971.05	600
2300000000000000	230503	Heilongjiang	3	9.90349	20000	9.61581	15000	0	0	0	0	35	3	0	7.6009	2000	7.6009	2000	0	42	1	0	1	0	1	1	3	0	1	266.032	105
2300000000000000	230503	Heilongjiang	3	8.69951	6000	8.69951	6000	0	0	0	0	15	2	0	6.90776	1000	6.90776	1000	0	63	1	0	1	0	1	1	3	0	1	103.616	30
2300000000000000	230503	Heilongjiang	3	10.8198	50000	10.8198	50000	0	0	0	0	23	3	1	11.2252	75000	7.04752	1150	1	47	1	0	1	0	1	1	3	0	0	258.181	69
2300000000000000	230503	Heilongjiang	3	10.8198	50000	10.8198	50000	0	0	0	0	23	3	1	11.2252	75000	7.04752	1150	0	49	1	0	1	0	1	1	3	0	1	258.181	69
2300000000000000	230503	Heilongjiang	3	9.21034	10000	9.21034	10000	0	0	0	0	21	3	0	8.29405	4000	8.29405	4000	0	46	1	0	1	0	1	1	3	0	1	174.175	63
2300000000000000	230503	Heilongjiang	3	10.309	30000	9.90349	20000	0	0	0	0	49	3	1	8.16052	3500	8.16052	3500	1	45	1	0	1	0	1	1	3	0	0	399.865	147
2300000000000000	230503	Heilongjiang	3	10.5966	40000	10.5966	40000	0	0	0	0	14	2	0	7.6009	2000	8.29405	4000	1	50	1	0	1	0	1	1	3	0	0	106.413	28
2300000000000000	230503	Heilongjiang	3	11.0021	60000	11.0021	60000	0	0	0	0	40	2	0	7.6009	2000	8.69951	6000	0	45	1	0	1	0	1	1	3	0	0	304.036	80
2300000000000000	230503	Heilongjiang	3	11.0021	60000	11.0021	60000	0	0	0	0	40	2	0	7.6009	2000	8.69951	6000	1	42	1	0	1	0	1	1	3	0	0	304.036	80
2300000000000000	230503	Heilongjiang	3	10.4631	35000	11.5129	99999	0	0	0	0	36	2	0	8.71932	6120	8.7323	6200	0	54	1	0	1	0	1	1	3	0	0	313.895	72
2300000000000000	230503	Heilongjiang	3	11.2252	75000	10.9151	55000	0	0	9.90349	20000	50	2	0	9.21034	10000	9.21034	10000	0	50	1	0	1	0	1	1	3	0	0	460.517	100
2300000000000000	230503	Heilongjiang	3	11.2252	75000	10.9151	55000	0	0	9.90349	20000	50	2	0	9.21034	10000	9.21034	10000	1	50	1	0	1	0	1	1	3	0	0	460.517	100
2300000000000000	230503	Heilongjiang	3	10.5966	40000	10.5966	40000	0	0	0	0	30	3	1	8.69951	6000	8.69951	6000	0	40	1	0	1	0	1	1	3	0	1	260.985	90
2300000000000000	230503	Heilongjiang	3	10.309	30000	10.309	30000	0	0	0	0	24	2	0	8.41183	4500	8.41183	4500	0	44	1	0	1	0	1	1	3	0	0	201.884	48
2300000000000000	230503	Heilongjiang	3	10.1266	25000	10.1266	25000	0	0	0	0	14	3	1	10.309	30000	6.90776	1000	0	54	1	0	1	0	1	1	3	0	1	144.325	42
3200000000000000	320502	Jiangsu	3	10.309	30000	9.90349	20000	9.90349	20000	0	0	8	2	0	6.21461	500	6.21461	500	1	24	1	1	1	0	1	0	3	0	0	49.7169	16
3200000000000000	320502	Jiangsu	3	10.309	30000	9.90349	20000	9.90349	20000	0	0	8	2	0	6.21461	500	6.21461	500	0	45	1	1	1	0	1	0	3	0	0	49.7169	16
3200000000000000	320502	Jiangsu	3	10.309	30000	10.309	30000	0	0	10.309	30000	20	2	1	7.6009	2000	0	0	0	57	1	1	1	0	1	0	3	0	0	152.018	40
3200000000000000	320502	Jiangsu	3	10.309	30000	10.309	30000	0	0	10.309	30000	20	2	1	7.6009	2000	0	0	1	68	1	1	1	0	1	0	3	0	0	152.018	40
3200000000000000	320502	Jiangsu	3	8.9872	8000	8.9872	8000	11.5129	99998	11.5129	99998	6	2	0	5.07517	160	5.07517	160	0	61	1	1	1	0	1	0	3	0	1	30.451	12
3200000000000000	320502	Jiangsu	3	8.9872	8000	8.9872	8000	11.5129	99998	11.5129	99998	6	2	0	5.07517	160	5.07517	160	1	60	1	1	1	0	1	0	3	0	1	30.451	12
3200000000000000	320502	Jiangsu	3	10.4631	35000	9.61581	15000	11.5129	99999	0	0	7	3	0	6.90776	1000	6.90776	1000	0	20	0	1	1	0	1	0	3	0	0	48.3543	21
3200000000000000	320502	Jiangsu	3	10.4631	35000	9.61581	15000	11.5129	99999	0	0	7	3	0	6.90776	1000	6.90776	1000	0	46	1	1	1	0	1	0	3	0	0	48.3543	21
3200000000000000	320502	Jiangsu	3	9.39266	12000	9.39266	12000	9.90349	20000	0	0	10	2	0	6.68461	800	6.68461	800	1	63	1	1	1	0	1	0	3	0	0	66.8461	20
3200000000000000	320502	Jiangsu	3	11.5129	99999	11.5129	99999	0	0	0	0	9.8	3	0	6.39693	600	6.39693	600	0	56	1	1	1	0	1	0	3	0	1	62.6899	29.4
3200000000000000	320502	Jiangsu	3	8.29405	4000	8.29405	4000	0	0	0	0	8	3	1	4.60517	100	0	0	0	67	1	1	1	0	1	0	3	0	1	36.8414	24
3200000000000000	320502	Jiangsu	3	8.29405	4000	8.29405	4000	0	0	0	0	8	3	1	4.60517	100	0	0	1	58	1	1	1	0	1	0	3	0	0	36.8414	24
3200000000000000	320502	Jiangsu	3	9.79813	18000	10.309	30000	6.90776	1000	7.6009	2000	6	1	0	5.70378	300			0	46	1	1	1	0	1	0	3	0	1	34.2227	6
3200000000000000	320502	Jiangsu	3	9.79813	18000	10.309	30000	6.90776	1000	7.6009	2000	6	1	0	5.70378	300			1	48	1	1	1	0	1	0	3	0	1	34.2227	6
3200000000000000	320502	Jiangsu	3	9.79813	18000	10.309	30000	6.90776	1000	7.6009	2000	6	1	0	5.70378	300			1	21	0	1	1	0	1	0	3	0	1	34.2227	6
3200000000000000	320502	Jiangsu	3	8.85367	7000	8.85367	7000	0	0	0	0	8	2	0	6.21461	500	0	0	0	54	1	1	1	0	1	0	3	0	1	49.7169	16
3200000000000000	320503	Jiangsu	3	9.74097	17000	8.00637	3000	0	0	0	0	4	2	0	6.68461	800	6.68461	800	1	55	1	1	0	0	1	1	3	0	0	26.7385	8
3200000000000000	320503	Jiangsu	3	9.74097	17000	8.00637	3000	0	0	0	0	4	2	0	6.68461	800	6.68461	800	0	15	0	1	0	0	1	1	3	0	1	26.7385	8
3200000000000000	320503	Jiangsu	3	9.74097	17000	8.00637	3000	0	0	0	0	4	2	0	6.68461	800	6.68461	800	0	54	1	1	0	0	1	1	3	0	1	26.7385	8
3200000000000000	320503	Jiangsu	3	10.309	30000	8.69951	6000	10.0858	24000	0	0	4	2	0	5.76832	320	5.76832	320	0	30	1	1	0	0	1	1	3	0	0	23.0733	8
3200000000000000	320503	Jiangsu	3	9.90349	20000	9.90349	20000	0	0	0	0	10	2	0	6.39693	600	6.39693	600	0	60	1	1	0	0	1	1	3	0	1	63.9693	20
3200000000000000	320503	Jiangsu	3	9.90349	20000	9.90349	20000	0	0	0	0	10	2	0	6.39693	600	6.39693	600	1	60	1	1	0	0	1	1	3	0	1	63.9693	20
3200000000000000	320503	Jiangsu	3	9.21034	10000	9.39266	12000	0	0	0	0	5	2	0	2.99573	20	0	0	1	55	1	1	0	0	1	1	3	0	1	14.9787	10
3200000000000000	320503	Jiangsu	3	10.309	30000	0	0	9.21034	10000	8.51719	5000	2	3	0	5.01064	150	5.01064	150	0	55	1	1	0	0	1	1	3	0	0	10.0213	6
3200000000000000	320503	Jiangsu	3	10.309	30000	0	0	9.21034	10000	8.51719	5000	2	3	0	5.01064	150	5.01064	150	1	53	1	1	0	0	1	1	3	0	1	10.0213	6
3200000000000000	320503	Jiangsu	3	9.61581	15000	8.29405	4000	0	0	0	0	12	2	0	5.70378	300	0	0	1	54	1	1	0	0	1	1	3	0	1	68.4454	24
3200000000000000	320503	Jiangsu	3	9.61581	15000	8.29405	4000	0	0	0	0	12	2	0	5.70378	300	0	0	0	55	1	1	0	0	1	1	3	0	1	68.4454	24
3200000000000000	320503	Jiangsu	3	11.9184	150000	8.00637	3000	11.8982	147000	0	0	3	1	0	5.48064	240	5.48064	240	0	29	1	1	0	0	1	1	3	0	0	16.4419	3
3200000000000000	320503	Jiangsu	3	9.61581	15000	8.51719	5000	9.21034	10000	0	0	6	2	1	6.21461	500	6.21461	500	0	62	1	1	0	0	1	1	3	0	1	37.2876	12
3200000000000000	320503	Jiangsu	3	9.61581	15000	8.51719	5000	9.21034	10000	0	0	6	2	1	6.21461	500	6.21461	500	0	38	1	1	0	0	1	1	3	0	0	37.2876	12
3200000000000000	320503	Jiangsu	3	9.61581	15000	8.51719	5000	9.21034	10000	0	0	6	2	1	6.21461	500	6.21461	500	1	64	1	1	0	0	1	1	3	0	1	37.2876	12
3200000000000000	320503	Jiangsu	3	8.29405	4000	8.29405	4000	0	0	0	0	4	2	0	5.76832	320	5.76832	320	0	55	1	1	0	0	1	1	3	0	0	23.0733	8
3200000000000000	320503	Jiangsu	3	9.90349	20000	7.6009	2000	9.79813	18000	0	0	2	2	0	5.07517	160	5.07517	160	0	43	1	1	0	0	1	1	3	0	1	10.1503	4
3200000000000000	320503	Jiangsu	3	9.90349	20000	7.6009	2000	9.79813	18000	0	0	2	2	0	5.07517	160	5.07517	160	1	20	0	1	0	0	1	1	3	0	0	10.1503	4
3200000000000000	320503	Jiangsu	3	9.21034	10000	9.21034	10000	0	0	0	0	4	2	0	5.01064	150	0	0	0	48	1	1	0	0	1	1	3	0	0	20.0425	8
3200000000000000	320503	Jiangsu	3	9.21034	10000	9.21034	10000	0	0	0	0	4	2	0	5.01064	150	0	0	1	50	1	1	0	0	1	1	3	0	1	20.0425	8
3200000000000000	320803	Jiangsu	3	11.5129	100000	0	0	11.5129	100000	0	0	2	1	0	5.07517	160	5.07517	160	1	61	1	1	1	1	1	0	3	0	0	10.1503	2
3200000000000000	320803	Jiangsu	3	11.5129	100000	0	0	11.5129	100000	0	0	2	1	0	5.07517	160	5.07517	160	0	61	1	1	1	1	1	0	3	0	1	10.1503	2
3200000000000000	320803	Jiangsu	3	11.9184	150000	9.90349	20000	11.7753	130000	0	0	7.5	3	0	7.31322	1500	7.31322	1500	1	30	1	1	1	1	1	0	3	0	0	54.8492	22.5
3200000000000000	320803	Jiangsu	3	11.5129	100000	9.21034	10000	0	0	11.4076	90000	5	1	0	6.39693	600	6.39693	600	1	50	1	1	1	1	1	0	3	0	0	31.9846	5
3200000000000000	320803	Jiangsu	3	11.5129	100000	9.90349	20000	11.2898	80000	0	0	7	2	0	6.80239	900	6.80239	900	1	52	1	1	1	1	1	0	3	0	1	47.6168	14
3200000000000000	320803	Jiangsu	3	10.309	30000	9.21034	10000	10.1266	25000	0	0	3	3	0	6.39693	600			1	69	1	1	1	1	1	0	3	0	0	19.1908	9
3200000000000000	320803	Jiangsu	3	10.8198	50000	8.51719	5000	10.8198	50000	10.309	30000	5	3	0	4.60517	100	4.60517	100	0	47	1	1	1	1	1	0	3	0	0	23.0258	15
3200000000000000	320803	Jiangsu	3	8.29405	4000	8.29405	4000	0	0	0	0	2	1	0	5.07517	160	5.07517	160	1	66	1	1	1	1	1	0	3	0	1	10.1503	2
3200000000000000	320803	Jiangsu	3	10.309	30000	8.9872	8000	11.5129	99999	0	0	8	2	0	7.31322	1500	7.31322	1500	0	53	1	1	1	1	1	0	3	0	0	58.5058	16
3200000000000000	320803	Jiangsu	3	10.309	30000	8.9872	8000	11.5129	99999	0	0	8	2	0	7.31322	1500	7.31322	1500	1	52	1	1	1	1	1	0	3	0	1	58.5058	16
3200000000000000	320803	Jiangsu	3	10.8198	50000	0	0	10.8198	50000	0	0	4	1	0	5.76832	320	5.76832	320	0	61	1	1	1	1	1	0	3	0	0	23.0733	4
3200000000000000	320803	Jiangsu	3	9.90349	20000	8.29405	4000	9.21034	10000	0	0	1.4	1	0	3.91202	50	3.91202	50	0	57	1	1	1	1	1	0	3	0	1	5.47683	1.4
3200000000000000	320803	Jiangsu	3	13.5924	800000	9.21034	10000	11.1563	70000	0	0	4	1	1	6.68461	800	6.68461	800	0	44	1	1	1	1	1	0	3	0	0	26.7385	4
3200000000000000	320803	Jiangsu	3	8.69951	6000	8.69951	6000	0	0	0	0	0.5	2	0	5.01064	150	4.38203	80	1	77	1	1	1	1	1	0	3	0	1	2.50532	1
3200000000000000	320803	Jiangsu	3	10.309	30000	9.21034	10000	9.21034	10000	0	0	8	3	0	6.90776	1000	6.90776	1000	0	60	1	1	1	1	1	0	3	0	0	55.262	24
3200000000000000	320803	Jiangsu	3	10.309	30000	9.21034	10000	9.21034	10000	0	0	8	3	0	6.90776	1000	6.90776	1000	1	60	1	1	1	1	1	0	3	0	0	55.262	24
3200000000000000	320803	Jiangsu	3	12.3014	220000	10.5966	40000	12.1007	180000	0	0	0	3	1	6.90776	1000	6.90776	1000	1	66	1	1	1	1	1	0	3	0	0	0	0
3200000000000000	320803	Jiangsu	3	10.5966	40000	9.21034	10000	10.309	30000	0	0	4	2	0	6.21461	500	6.21461	500	0	52	1	1	1	1	1	0	3	0	0	24.8584	8
3200000000000000	320803	Jiangsu	3	10.5966	40000	9.21034	10000	10.309	30000	0	0	4	2	0	6.21461	500	6.21461	500	1	53	1	1	1	1	1	0	3	0	0	24.8584	8
3200000000000000	320803	Jiangsu	3	11.2898	80000	7.6009	2000	11.1563	70000	0	0	5	2	0	4.74493	115	4.74493	115	1	55	1	1	1	1	1	0	3	0	0	23.7247	10
3200000000000000	321201	Jiangsu	3	11.5129	99999	0	0	11.5129	99999	0	0	2	2	0	5.01064	150	5.01064	150	0	60	1	1	1	1	1	1	3	0	0	10.0213	4
3200000000000000	321201	Jiangsu	3	11.1563	70000	11.5129	99999	11.1563	70000	0	0	3	1	0	5.48064	240			0	55	1	1	1	1	1	1	3	0	0	16.4419	3
3200000000000000	321201	Jiangsu	3	7.82405	2500	7.82405	2500	7.82405	2500	0	0	6	2	0	6.39693	600	6.39693	600	1	75	1	1	1	1	1	1	3	0	1	38.3816	12
3200000000000000	321201	Jiangsu	3	7.82405	2500	7.82405	2500	7.82405	2500	0	0	6	2	0	6.39693	600	6.39693	600	0	69	1	1	1	1	1	1	3	0	1	38.3816	12
3200000000000000	321301	Jiangsu	3	11.2898	80000	0	0	11.2898	80000	0	0	4.2	2	0	6.17379	480	6.17379	480	0	53	1	1	1	1	1	0	3	0	1	25.9299	8.4
3200000000000000	321301	Jiangsu	3	9.68034	16000	9.39266	12000	0	0	0	0	3	3	0	5.79909	330	5.70378	300	1	62	1	1	1	1	1	0	3	0	1	17.3973	9
3200000000000000	321301	Jiangsu	3	9.21034	10000	9.21034	10000	0	0	0	0	7	2	0	6.7334	840	6.7334	840	1	68	1	1	1	1	1	0	3	0	0	47.1338	14
3200000000000000	321301	Jiangsu	3	10.5966	40000	8.00637	3000	0	0	0	0	5	3	0	6.39693	600	6.39693	600	1	54	1	1	1	1	1	0	3	0	0	31.9846	15
3200000000000000	321301	Jiangsu	3	10.5966	40000	8.00637	3000	0	0	0	0	5	3	0	6.39693	600	6.39693	600	0	53	1	1	1	1	1	0	3	0	0	31.9846	15
3200000000000000	321301	Jiangsu	3	11.5129	100000	8.51719	5000	11.5129	100000	0	0	4	2	0	5.99146	400	5.99146	400	0	53	1	1	1	1	1	0	3	0	0	23.9659	8
3200000000000000	321301	Jiangsu	3	11.5129	100000	8.51719	5000	11.5129	100000	0	0	4	2	0	5.99146	400	5.99146	400	1	55	1	1	1	1	1	0	3	0	0	23.9659	8
3200000000000000	321301	Jiangsu	3	11.1563	70000	9.90349	20000	10.8198	50000	0	0	7	2	0	5.99146	400	5.99146	400	1	51	1	1	1	1	1	0	3	0	0	41.9402	14
3200000000000000	321301	Jiangsu	3	11.1563	70000	9.90349	20000	10.8198	50000	0	0	7	2	0	5.99146	400	5.99146	400	0	50	1	1	1	1	1	0	3	0	1	41.9402	14
3200000000000000	321301	Jiangsu	3	11.1563	70000	9.90349	20000	10.8198	50000	0	0	7	2	0	5.99146	400	5.99146	400	0	29	1	1	1	1	1	0	3	0	0	41.9402	14
3200000000000000	321301	Jiangsu	3	9.21034	10000	9.21034	10000	0	0	0	0	5	2	0	5.99146	400	5.99146	400	1	65	1	1	1	1	1	0	3	0	1	29.9573	10
3200000000000000	321301	Jiangsu	3	11.6952	120000	11.6082	110000	11.5129	100000	0	0	6	2	0	6.21461	500	6.21461	500	0	54	1	1	1	1	1	0	3	0	1	37.2876	12
3200000000000000	321301	Jiangsu	3	8.51719	5000	8.00637	3000	8.00637	3000	8.69951	6000	6	3	0	6.39693	600	6.39693	600	0	54	1	1	1	1	1	0	3	0	1	38.3816	18
3200000000000000	321301	Jiangsu	3	11.6082	110000	11.6082	110000	11.5129	100000	0	0	10	2	0	5.99146	400	5.99146	400	1	59	1	1	1	1	1	0	3	0	0	59.9147	20
3200000000000000	321301	Jiangsu	3	11.6082	110000	11.6082	110000	11.5129	100000	0	0	10	2	0	5.99146	400	5.99146	400	0	61	1	1	1	1	1	0	3	0	0	59.9147	20
3200000000000000	321301	Jiangsu	3	11.5129	100000	0	0	11.0021	60000	0	0	6	3	0	6.39693	600	6.39693	600	0	20	0	1	1	1	1	0	3	0	0	38.3816	18
3200000000000000	321301	Jiangsu	3	9.90349	20000	8.29405	4000	12.0436	170000	11.9829	160000	4	3	0	4.60517	100	4.60517	100	1	63	1	1	1	1	1	0	3	0	0	18.4207	12
3200000000000000	321301	Jiangsu	3	9.90349	20000	8.29405	4000	12.0436	170000	11.9829	160000	4	3	0	4.60517	100	4.60517	100	0	59	1	1	1	1	1	0	3	0	1	18.4207	12
3200000000000000	321301	Jiangsu	3	9.90349	20000	9.90349	20000	9.90349	20000	9.90349	20000	5	2	0	6.21461	500	6.21461	500	1	75	1	1	1	1	1	0	3	0	1	31.073	10
3200000000000000	321301	Jiangsu	3	9.90349	20000	9.90349	20000	9.90349	20000	9.90349	20000	5	2	0	6.21461	500	6.21461	500	0	72	1	1	1	1	1	0	3	0	1	31.073	10
3200000000000000	321301	Jiangsu	3	8.69951	6000	8.51719	5000	0	0	0	0	6.5	3	0	6.55108	700	6.55108	700	0	65	1	1	1	1	1	0	3	0	1	42.582	19.5
3200000000000000	321301	Jiangsu	3	8.51719	5000	8.51719	5000	0	0	0	0	3.2	3	0	5.76832	320	5.76832	320	0	76	0	1	1	1	1	0	3	0	1	18.4586	9.6
3200000000000000	321301	Jiangsu	3	10.5966	40000	8.51719	5000	10.5966	40000	0	0	4	2	0	5.99146	400	5.99146	400	1	54	1	1	1	1	1	0	3	0	0	23.9659	8
3200000000000000	321301	Jiangsu	3	10.5966	40000	8.51719	5000	10.5966	40000	0	0	4	2	0	5.99146	400	5.99146	400	1	76	0	1	1	1	1	0	3	0	0	23.9659	8
3200000000000000	321301	Jiangsu	3	7.6009	2000	9.4727	13000	0	0	0	0	1.5	3	0	5.29832	200	5.29832	200	1	76	0	1	1	1	1	0	3	0	1	7.94748	4.5
3200000000000000	321301	Jiangsu	3	10.5966	40000	8.00637	3000	10.5187	37000	0	0	5	3	0	6.39693	600	6.39693	600	0	61	1	1	1	1	1	0	3	0	1	31.9846	15
3200000000000000	321301	Jiangsu	3	11.5129	100000	0	0	11.5129	100000	0	0	4	2	0	5.99146	400	5.99146	400	1	52	1	1	1	1	1	0	3	0	0	23.9659	8
3200000000000000	321301	Jiangsu	3	11.5129	100000	0	0	11.5129	100000	0	0	4	2	0	5.99146	400	5.99146	400	0	52	1	1	1	1	1	0	3	0	0	23.9659	8
3200000000000000	321301	Jiangsu	3	8.51719	5000	8.51719	5000	0	0	0	0	4	2	0	5.99146	400	5.99146	400	0	65	1	1	1	1	1	0	3	0	1	23.9659	8
3200000000000000	321301	Jiangsu	3	8.51719	5000	8.51719	5000	0	0	0	0	4	2	0	5.99146	400	5.99146	400	1	67	1	1	1	1	1	0	3	0	0	23.9659	8
3300000000000000	330701	Zhejiang	3	10.309	30000	10.309	30000	0	0	0	0	6	1	1	5.01064	150	0	0	1	51	1	0	1	1	1	1	2	0	0	30.0638	6
3300000000000000	330701	Zhejiang	3	10.309	30000	10.309	30000	0	0	0	0	6	1	1	5.01064	150	0	0	0	47	1	0	1	1	1	1	2	0	1	30.0638	6
3300000000000000	330903	Zhejiang	3	11.5129	99999	11.5129	99999	11.5129	99999	0	0	1	2	0	4.38203	80	4.38203	80	1	61	1	0	1	1	1	0	1	0	1	4.38203	2
3300000000000000	331601	Zhejiang	3	11.9184	150000	0	0	10.5966	40000	11.0021	60000	6	3	0	4.60517	100	0	0	0	52	1	1	1	1	1	0	3	0	0	27.631	18
3300000000000000	331601	Zhejiang	3	11.9184	150000	0	0	10.5966	40000	11.0021	60000	6	3	0	4.60517	100	0	0	1	58	1	1	1	1	1	0	3	0	0	27.631	18
3300000000000000	331601	Zhejiang	3	11.9184	150000	0	0	10.5966	40000	11.0021	60000	6	3	0	4.60517	100	0	0	0	23	0	1	1	1	1	0	3	0	0	27.631	18
3300000000000000	331601	Zhejiang	3	8.92266	7500	8.85367	7000	0	0	0	0	14	2	0	6.80239	900	6.80239	900	1	62	1	1	1	1	1	0	3	0	1	95.2335	28
3300000000000000	331801	Zhejiang	3	9.61581	15000	9.21034	10000	0	0	0	0	1.8	2	0	4.09434	60	4.09434	60	1	41	0	1	1	0	1	0	2	0	1	7.36982	3.6
3300000000000000	331801	Zhejiang	3	9.61581	15000	9.21034	10000	0	0	0	0	1.8	2	0	4.09434	60	4.09434	60	1	69	1	1	1	0	1	0	2	0	0	7.36982	3.6
3400000000000000	340504	Anhui	2	8.00637	3000	7.6009	2000	0	0	0	0	1.2	1	0	6.30992	550	6.30992	550	1	71	1	1	1	1	1	0	3	0	1	7.5719	1.2
3400000000000000	340504	Anhui	2	10.309	30000	6.90776	1000	10.0858	24000	0	0	5	1	0	6.21461	500	6.21461	500	0	53	1	1	1	1	1	0	3	0	0	31.073	5
3400000000000000	340504	Anhui	2	10.1266	25000	6.47697	650	10.0858	24000	0	0	2.2	2	0	5.56068	260	5.56068	260	1	61	0	1	1	1	1	0	3	0	1	12.2335	4.4
3400000000000000	340601	Anhui	2	8.85367	7000	8.85367	7000	0	0	0	0	1	2	0	4.60517	100	4.60517	100	0	68	1	0	1	0	1	0	1	0	1	4.60517	2
3400000000000000	340601	Anhui	2	8.85367	7000	8.85367	7000	0	0	0	0	1	2	0	4.60517	100	4.60517	100	1	71	1	0	1	0	1	0	1	0	1	4.60517	2
3400000000000000	340601	Anhui	2	10.8198	50000	9.21034	10000	10.5966	40000	0	0	3	2	0	5.70378	300	5.70378	300	1	49	1	0	1	0	1	0	1	0	0	17.1114	6
3400000000000000	340601	Anhui	2	10.8198	50000	9.21034	10000	10.5966	40000	0	0	3	2	0	5.70378	300	5.70378	300	0	40	1	0	1	0	1	0	1	0	0	17.1114	6
3400000000000000	340601	Anhui	2	12.2061	200000	9.21034	10000	12.1007	180000	0	0	2	2	0	5.29832	200	5.29832	200	1	54	1	0	1	0	1	0	1	0	0	10.5966	4
3400000000000000	340601	Anhui	2	12.2061	200000	9.21034	10000	12.1007	180000	0	0	2	2	0	5.29832	200	5.29832	200	0	31	0	0	1	0	1	0	1	0	0	10.5966	4
3400000000000000	340601	Anhui	2	12.2061	200000	9.21034	10000	12.1007	180000	0	0	2	2	0	5.29832	200	5.29832	200	0	55	1	0	1	0	1	0	1	0	0	10.5966	4
3400000000000000	340601	Anhui	2	10.309	30000	10.309	30000	0	0	0	0	3	2	0	5.29832	200	5.29832	200	1	60	1	0	1	0	1	0	1	0	1	15.8949	6
3400000000000000	340601	Anhui	2	9.21034	10000	9.21034	10000	0	0	0	0	4	1	0	4.60517	100	4.60517	100	0	61	1	0	1	0	1	0	1	0	0	18.4207	4
3400000000000000	340601	Anhui	2	9.21034	10000	9.21034	10000	0	0	0	0	4	1	0	4.60517	100	4.60517	100	1	62	1	0	1	0	1	0	1	0	1	18.4207	4
3400000000000000	340901	Anhui	2	8.9872	8000	8.51719	5000	0	0	0	0	2.8	2	0	6.21461	500	6.21461	500	0	55	1	1	1	1	1	1	3	1	1	17.4009	5.6
3400000000000000	340901	Anhui	2	11.0021	60000	11.0021	60000	0	0	11.0021	60000	3	2	1	5.70378	300	5.70378	300	1	22	0	1	1	1	1	1	3	1	0	17.1114	6
3400000000000000	340901	Anhui	2	11.0021	60000	11.0021	60000	0	0	11.0021	60000	3	2	1	5.70378	300	5.70378	300	1	43	1	1	1	1	1	1	3	1	0	17.1114	6
3400000000000000	340901	Anhui	2	11.0021	60000	11.0021	60000	0	0	11.0021	60000	3	2	1	5.70378	300	5.70378	300	0	43	1	1	1	1	1	1	3	1	0	17.1114	6
3400000000000000	340901	Anhui	2	11.0021	60000	11.0021	60000	0	0	11.0021	60000	3	2	1	5.70378	300	5.70378	300	0	19	1	1	1	1	1	1	3	1	0	17.1114	6
3400000000000000	340901	Anhui	2	8.00637	3000	0	0	0	0	0	0	14	2	0	4.49981	90	0	0	1	44	1	1	1	1	1	1	3	1	1	62.9973	28
3400000000000000	340901	Anhui	2	8.51719	5000	6.90776	1000	0	0	8.29405	4000	8	3	0	3.68888	40	3.68888	40	0	49	1	1	1	1	1	1	3	1	1	29.511	24
3400000000000000	341101	Anhui	2	11.1563	70000	8.9872	8000	10.309	30000	0	0	0	3	0	6.32794	560	6.32794	560	0	50	1	0	1	0	1	0	3	0	0	0	0
3400000000000000	341101	Anhui	2	11.0021	60000	10.5966	40000	9.90349	20000	0	0	5	3	0	5.52146	250	5.52146	250	1	52	1	0	1	0	1	0	3	0	1	27.6073	15
3400000000000000	341101	Anhui	2	11.0021	60000	10.5966	40000	9.90349	20000	0	0	5	3	0	5.52146	250	5.52146	250	0	52	1	0	1	0	1	0	3	0	0	27.6073	15
3400000000000000	341101	Anhui	2	11.0021	60000	10.5966	40000	9.90349	20000	0	0	5	3	0	5.52146	250	5.52146	250	1	17	0	0	1	0	1	0	3	0	0	27.6073	15
3400000000000000	341101	Anhui	2	10.5966	40000	6.80239	900	10.5739	39100	0	0	5	3	0	6.21461	500	6.21461	500	0	63	1	0	1	0	1	0	3	0	1	31.073	15
3400000000000000	341101	Anhui	2	10.309	30000	7.09008	1200	10.2712	28888	0	0	6	2	0	5.70378	300	5.70378	300	1	27	1	0	1	0	1	0	3	0	0	34.2227	12
3400000000000000	341101	Anhui	2	10.309	30000	7.09008	1200	10.2712	28888	0	0	6	2	0	5.70378	300	5.70378	300	0	27	1	0	1	0	1	0	3	0	0	34.2227	12
3400000000000000	341101	Anhui	2	10.309	30000	7.09008	1200	10.2712	28888	0	0	6	2	0	5.70378	300	5.70378	300	0	54	1	0	1	0	1	0	3	0	0	34.2227	12
3400000000000000	341101	Anhui	2	10.5966	40000	6.90776	1000	10.5713	39000	0	0	0	3	0	5.76832	320	5.76832	320	0	30	1	0	1	0	1	0	3	0	0	0	0
3400000000000000	341101	Anhui	2	9.90349	20000	8.29405	4000	9.68034	16000	0	0	5	3	0	5.99146	400	5.99146	400	1	25	1	0	1	0	1	0	3	0	1	29.9573	15
3400000000000000	341101	Anhui	2	11.0021	60000	8.9872	8000	10.8198	50000	0	0	5	2	0	5.99146	400	0	0	1	38	1	0	1	0	1	0	3	0	1	29.9573	10
3400000000000000	341101	Anhui	2	9.21034	10000	9.21034	10000	0	0	0	0	3	2	0	5.70378	300	5.70378	300	0	40	1	0	1	0	1	0	3	0	1	17.1114	6
3400000000000000	341101	Anhui	2	10.8198	50000	8.00637	3000	11.0021	60000	0	0	0	3	0	5.29832	200	5.29832	200	0	39	1	0	1	0	1	0	3	0	0	0	0
3400000000000000	341101	Anhui	2	10.8198	50000	8.00637	3000	11.0021	60000	0	0	0	3	0	5.29832	200	5.29832	200	1	37	1	0	1	0	1	0	3	0	1	0	0
3400000000000000	341101	Anhui	2	9.90349	20000	9.90349	20000	0	0	0	0	0	3	0	5.8861	360	5.29832	200	1	49	1	0	1	0	1	0	3	0	1	0	0
3400000000000000	341101	Anhui	2	9.90349	20000	9.90349	20000	0	0	0	0	0	3	0	5.8861	360	5.29832	200	1	14	0	0	1	0	1	0	3	0	1	0	0
3400000000000000	341101	Anhui	2	9.90349	20000	9.90349	20000	0	0	0	0	0	3	0	5.8861	360	5.29832	200	0	48	1	0	1	0	1	0	3	0	1	0	0
3400000000000000	341101	Anhui	2	10.5966	40000	8.00637	3000	10.5966	40000	0	0	3	3	0	5.48064	240	0	0	0	42	1	0	1	0	1	0	3	0	0	16.4419	9
3400000000000000	341101	Anhui	2	9.21034	10000	9.21034	10000	0	0	0	0	6	3	0	6.32794	560	0	0	1	72	1	0	1	0	1	0	3	0	1	37.9676	18
3400000000000000	341101	Anhui	2	8.00637	3000	8.00637	3000	0	0	0	0	3	2	0	5.70378	300	0	0	1	46	1	0	1	0	1	0	3	0	1	17.1114	6
3400000000000000	341101	Anhui	2	8.29405	4000	8.29405	4000	0	0	0	0	0	2	0	6.46147	640	0	0	0	61	1	0	1	0	1	0	3	0	1	0	0
3400000000000000	341101	Anhui	2	8.29405	4000	8.29405	4000	0	0	0	0	0	2	0	6.46147	640	0	0	1	63	1	0	1	0	1	0	3	0	1	0	0
3400000000000000	341101	Anhui	2	10.309	30000	10.309	30000	0	0	0	0	5	2	0	5.85793	350	0	0	0	49	1	0	1	0	1	0	3	0	0	29.2897	10
3400000000000000	341101	Anhui	2	10.309	30000	10.309	30000	0	0	0	0	5	2	0	5.85793	350	0	0	1	51	1	0	1	0	1	0	3	0	0	29.2897	10
3400000000000000	341101	Anhui	2	10.309	30000	6.21461	500	10.309	30000	0	0	5	2	0	5.70378	300	5.70378	300	1	30	0	0	1	0	1	0	3	0	0	28.5189	10
3400000000000000	341101	Anhui	2	10.309	30000	6.21461	500	10.309	30000	0	0	5	2	0	5.70378	300	5.70378	300	0	49	1	0	1	0	1	0	3	0	0	28.5189	10
3400000000000000	341101	Anhui	2	11.0021	60000	0	0	0	0	0	0	3	3	0	5.29832	200	0	0	0	47	1	0	1	0	1	0	3	0	1	15.8949	9
3400000000000000	341101	Anhui	2	11.0021	60000	0	0	0	0	0	0	3	3	0	5.29832	200	0	0	0	22	1	0	1	0	1	0	3	0	1	15.8949	9
3400000000000000	341101	Anhui	2	10.309	30000	6.90776	1000	0	0	10.309	30000	2	3	0	5.07517	160	0	0	0	36	1	0	1	0	1	0	3	0	0	10.1503	6
3400000000000000	341101	Anhui	2	10.309	30000	9.21034	10000	0	0	0	0	3	2	0	5.34711	210	0	0	1	21	0	0	1	0	1	0	3	0	0	16.0413	6
3400000000000000	341101	Anhui	2	8.29405	4000	8.29405	4000	0	0	0	0	4	3	0	5.76832	320	5.76832	320	1	63	1	0	1	0	1	0	3	0	1	23.0733	12
3400000000000000	341102	Anhui	2	11.0021	60000	0	0	0	0	0	0	7	3	0	4.2485	70	0	0	0	52	1	1	1	1	1	0	3	0	1	29.7395	21
3400000000000000	341102	Anhui	2	11.0021	60000	0	0	0	0	0	0	7	3	0	4.2485	70	0	0	1	20	0	1	1	1	1	0	3	0	0	29.7395	21
3400000000000000	341102	Anhui	2	11.2898	80000	0	0	11.2898	80000	0	0	4	3	0	5.99146	400	0	0	0	42	1	1	1	1	1	0	3	0	0	23.9659	12
3400000000000000	341102	Anhui	2	10.8198	50000	9.10498	9000	10.6213	41000	0	0	11	2	0	6.77992	880	6.77992	880	0	65	1	1	1	1	1	0	3	0	0	74.5791	22
3400000000000000	341102	Anhui	2	10.8198	50000	9.10498	9000	10.6213	41000	0	0	11	2	0	6.77992	880	6.77992	880	1	66	1	1	1	1	1	0	3	0	0	74.5791	22
3400000000000000	341102	Anhui	2	9.61581	15000	7.31322	1500	9.51044	13500	0	0	3	2	0	5.29832	200	5.29832	200	0	54	1	1	1	1	1	0	3	0	0	15.8949	6
3400000000000000	341102	Anhui	2	9.61581	15000	7.31322	1500	9.51044	13500	0	0	3	2	0	5.29832	200	5.29832	200	1	52	1	1	1	1	1	0	3	0	1	15.8949	6
3400000000000000	341102	Anhui	2	11.1563	70000	8.29405	4000	0	0	0	0	3	2	0	6.55108	700	6.55108	700	1	66	1	1	1	1	1	0	3	0	0	19.6532	6
3400000000000000	341102	Anhui	2	7.6009	2000	7.6009	2000	0	0	0	0	3	3	0	5.48064	240	5.48064	240	1	74	1	1	1	1	1	0	3	0	0	16.4419	9
3400000000000000	341102	Anhui	2	9.90349	20000	6.68461	800	9.86267	19200	0	0	4	3	0	5.76832	320	5.76832	320	0	48	1	1	1	1	1	0	3	0	1	23.0733	12
3400000000000000	341102	Anhui	2	9.90349	20000	6.68461	800	9.86267	19200	0	0	4	3	0	5.76832	320	5.76832	320	1	50	1	1	1	1	1	0	3	0	1	23.0733	12
3400000000000000	341102	Anhui	2	11.2898	80000	9.21034	10000	11.1563	70000	0	0	11	3	0	6.68461	800	6.55108	700	0	54	1	1	1	1	1	0	3	0	0	73.5307	33
3400000000000000	341102	Anhui	2	11.2898	80000	9.21034	10000	11.1563	70000	0	0	11	3	0	6.68461	800	6.55108	700	1	55	1	1	1	1	1	0	3	0	1	73.5307	33
3400000000000000	341102	Anhui	2	11.2898	80000	8.29405	4000	10.5966	40000	0	0	6	3	0	6.21461	500	6.21461	500	1	47	1	1	1	1	1	0	3	0	0	37.2876	18
3400000000000000	341102	Anhui	2	11.2898	80000	8.29405	4000	10.5966	40000	0	0	6	3	0	6.21461	500	6.21461	500	0	45	1	1	1	1	1	0	3	0	0	37.2876	18
3400000000000000	341301	Anhui	2	9.21034	10000	6.90776	1000	0	0	0	0	3	1	0	5.70378	300	5.70378	300	0	54	1	1	0	1	1	1	3	0	1	17.1114	3
3400000000000000	341501	Anhui	2	11.1563	70000	0	0	0	0	0	0	4	2	0	5.70378	300	5.70378	300	1	48	1	0	1	0	1	0	2	0	0	22.8151	8
3400000000000000	341501	Anhui	2	9.90349	20000	9.90349	20000	0	0	0	0	2	2	0	5.99146	400	5.99146	400	1	50	1	0	1	0	1	0	2	0	1	11.9829	4
3400000000000000	341501	Anhui	2	9.90349	20000	9.90349	20000	0	0	0	0	6.7	3	0	7.09008	1200	7.09008	1200	1	45	1	0	1	0	1	0	2	0	1	47.5035	20.1
3400000000000000	341501	Anhui	2	9.90349	20000	9.90349	20000	0	0	0	0	7	2	0	4.78749	120	7.6009	2000	1	65	1	0	1	0	1	0	2	0	0	33.5124	14
3400000000000000	341501	Anhui	2	10.7144	45000	10.5966	40000	0	0	0	0	60		1	9.39266	12000	9.39266	12000	0	37	1	0	1	0	1	0	2	0	0	563.56
3500000000000000	350102	Fujian	3	11.2898	80000	0	0	0	0	0	0	3	1	0	4.09434	60	4.09434	60	0	27	1	0	1	1	1	0	2	0	0	12.283	3
3500000000000000	350102	Fujian	3	11.2898	80000	0	0	0	0	0	0	3	1	0	4.09434	60	4.09434	60	1	31	1	0	1	1	1	0	2	0	0	12.283	3
3500000000000000	350102	Fujian	3	11.2898	80000	0	0	0	0	0	0	3	1	0	4.09434	60	4.09434	60	0	54	1	0	1	1	1	0	2	0	0	12.283	3
3500000000000000	350102	Fujian	3	11.2898	80000	0	0	0	0	0	0	3	1	0	4.09434	60	4.09434	60	1	56	1	0	1	1	1	0	2	0	0	12.283	3
3500000000000000	350901	Fujian	3	9.90349	20000	9.90349	20000	0	0	0	0	11	2	0	6.90776	1000	6.90776	1000	1	53	1	1	1	0	1	1	3	0	1	75.9853	22
3500000000000000	350901	Fujian	3	9.90349	20000	9.90349	20000	0	0	0	0	11	2	0	6.90776	1000	6.90776	1000	0	50	1	1	1	0	1	1	3	0	1	75.9853	22
3500000000000000	350901	Fujian	3	11.0021	60000	11.0021	60000	11.0021	60000	0	0	8	2	0	6.21461	500	6.21461	500	0	30	1	1	1	0	1	1	3	0	1	49.7169	16
3500000000000000	350901	Fujian	3	11.0021	60000	11.0021	60000	11.0021	60000	0	0	8	2	0	6.21461	500	6.21461	500	1	58	1	1	1	0	1	1	3	0	1	49.7169	16
3500000000000000	350901	Fujian	3	11.0021	60000	11.0021	60000	11.0021	60000	0	0	8	2	0	6.21461	500	6.21461	500	1	34	1	1	1	0	1	1	3	0	0	49.7169	16
3500000000000000	350901	Fujian	3	11.0021	60000	11.0021	60000	11.0021	60000	0	0	8	2	0	6.21461	500	6.21461	500	0	54	1	1	1	0	1	1	3	0	1	49.7169	16
3500000000000000	350901	Fujian	3	10.309	30000	10.309	30000	0	0	0	0	30	3	0	5.29832	200	5.29832	200	0	49	1	1	1	0	1	1	3	0	0	158.95	90
3500000000000000	350901	Fujian	3	10.309	30000	10.309	30000	0	0	0	0	30	3	0	5.29832	200	5.29832	200	1	50	1	1	1	0	1	1	3	0	0	158.95	90
3500000000000000	350901	Fujian	3	11.5129	99999	11.5129	99999	11.5129	99999	11.5129	99999		3	0	5.99146	400			0	54	1	1	1	0	1	1	3	0	0
3500000000000000	350901	Fujian	3	11.5129	99999	11.5129	99999	11.5129	99999	11.5129	99999		3	0	5.99146	400			1	58	1	1	1	0	1	1	3	0	0
3500000000000000	350901	Fujian	3	11.1704	71000	10.5966	40000	10.6091	40500	10.309	30000	7	2	0	6.21461	500	0	0	0	49	1	1	1	0	1	1	3	0	0	43.5023	14
3500000000000000	350901	Fujian	3	11.1704	71000	10.5966	40000	10.6091	40500	10.309	30000	7	2	0	6.21461	500	0	0	1	50	1	1	1	0	1	1	3	0	0	43.5023	14
3500000000000000	350901	Fujian	3	11.0021	60000	11.0021	60000	0	0	0	0	5	2	0	6.68461	800	6.68461	800	1	46	1	1	1	0	1	1	3	0	1	33.4231	10
3500000000000000	350901	Fujian	3	10.309	30000	10.309	30000	0	0	0	0	5	2	0	5.85793	350	5.85793	350	1	45	1	1	1	0	1	1	3	0	0	29.2897	10
3500000000000000	350901	Fujian	3	10.309	30000	10.309	30000	0	0	0	0	5	2	0	5.85793	350	5.85793	350	0	33	1	1	1	0	1	1	3	0	0	29.2897	10
3600000000000000	360103	Jiangxi	2	11.2898	80000	0	0	0	0	11.2898	80000	2	2	0	5.70378	300	5.70378	300	1	60	1	1	1	1	0	0	3	0	0	11.4076	4
3600000000000000	360103	Jiangxi	2	11.2898	80000	0	0	0	0	11.2898	80000	2	2	0	5.70378	300	5.70378	300	0	60	1	1	1	1	0	0	3	0	0	11.4076	4
3600000000000000	360103	Jiangxi	2	11.5129	100000	0	0	11.5129	100000	0	0	3	2	0	4.78749	120	0	0	1	43	1	1	1	1	0	0	3	0	1	14.3625	6
3600000000000000	360103	Jiangxi	2	11.5129	100000	0	0	11.5129	100000	0	0	3	2	0	4.78749	120	0	0	1	70	0	1	1	1	0	0	3	0	0	14.3625	6
3600000000000000	360103	Jiangxi	2	11.5129	100000	0	0	11.5129	100000	0	0	3	2	0	4.78749	120	0	0	0	45	1	1	1	1	0	0	3	0	0	14.3625	6
3600000000000000	360103	Jiangxi	2	10.8198	50000	0	0	10.8198	50000	0	0	1	2	0	4.78749	120	0	0	0	53	1	1	1	1	0	0	3	0	0	4.78749	2
3600000000000000	360103	Jiangxi	2	10.8198	50000	0	0	10.8198	50000	0	0	1	2	0	4.78749	120	0	0	1	52	1	1	1	1	0	0	3	0	0	4.78749	2
3600000000000000	360104	Jiangxi	2	10.9151	55000	9.61581	15000	10.5966	40000	0	0	15	1	1	5.79909	330	5.79909	330	1	14	0	0	1	0	0	0	3	0	0	86.9864	15
3600000000000000	360104	Jiangxi	2	10.9151	55000	9.61581	15000	10.5966	40000	0	0	15	1	1	5.79909	330	5.79909	330	0	40	1	0	1	0	0	0	3	0	0	86.9864	15
3600000000000000	360104	Jiangxi	2	9.9988	22000	9.90349	20000	7.6009	2000	0	0	12.6	1	1	7.09008	1200	7.09008	1200	0	55	1	0	1	0	0	0	3	0	1	89.335	12.6
3600000000000000	360104	Jiangxi	2	9.9988	22000	9.90349	20000	7.6009	2000	0	0	12.6	1	1	7.09008	1200	7.09008	1200	1	53	1	0	1	0	0	0	3	0	1	89.335	12.6
3600000000000000	360104	Jiangxi	2	9.21034	10000	0	0	0	0	0	0	7	2	0	4.60517	100	0	0	0	51	1	0	1	0	0	0	3	0	1	32.2362	14
3600000000000000	360104	Jiangxi	2	9.21034	10000	0	0	0	0	0	0	7	2	0	4.60517	100	0	0	0	29	1	0	1	0	0	0	3	0	1	32.2362	14
3600000000000000	360104	Jiangxi	2	9.90349	20000	0	0	9.90349	20000	0	0	2	1	0	5.70378	300	0	0	1	63	0	0	1	0	0	0	3	0	0	11.4076	2
3600000000000000	360104	Jiangxi	2	11.1563	70000	9.21034	10000	11.5129	99999	8.00637	3000	1	2	0	4.70048	110	0	0	0	63	1	0	1	0	0	0	3	0	0	4.70048	2
3600000000000000	360104	Jiangxi	2	11.1563	70000	9.21034	10000	11.5129	99999	8.00637	3000	1	2	0	4.70048	110	0	0	1	67	1	0	1	0	0	0	3	0	0	4.70048	2
3600000000000000	360104	Jiangxi	2	11.1563	70000	9.21034	10000	11.5129	99999	8.00637	3000	1	2	0	4.70048	110	0	0	1	16	0	0	1	0	0	0	3	0	0	4.70048	2
3600000000000000	360104	Jiangxi	2	10.309	30000	8.51719	5000	0	0	0	0	4	3	1	5.99146	400	5.99146	400	0	65	1	0	1	0	0	0	3	0	0	23.9659	12
3600000000000000	360104	Jiangxi	2	9.90349	20000	9.90349	20000	0	0	0	0	9	1	1	6.90776	1000	6.90776	1000	0	52	1	0	1	0	0	0	3	0	0	62.1698	9
3600000000000000	360104	Jiangxi	2	9.90349	20000	9.90349	20000	0	0	0	0	9	1	1	6.90776	1000	6.90776	1000	1	60	1	0	1	0	0	0	3	0	1	62.1698	9
3600000000000000	360104	Jiangxi	2	9.21034	10000	9.21034	10000	0	0	0	0	6	1	0	6.49224	660	6.49224	660	1	63	1	0	1	0	0	0	3	0	0	38.9534	6
3600000000000000	360104	Jiangxi	2	11.6952	120000	8.00637	3000	11.5129	100000	9.61581	15000	2	1	0	5.39363	220	5.39363	220	1	76	1	0	1	0	0	0	3	0	0	10.7873	2
3600000000000000	360104	Jiangxi	2	6.39693	600	6.39693	600	0	0	0	0	1	1	0	4.70048	110	4.70048	110	1	70	1	0	1	0	0	0	3	0	1	4.70048	1
3600000000000000	360104	Jiangxi	2	6.39693	600	6.39693	600	0	0	0	0	1	1	0	4.70048	110	4.70048	110	0	69	1	0	1	0	0	0	3	0	1	4.70048	1
3600000000000000	360104	Jiangxi	2			1.38629	4	0	0	0	0	3	1	0	6.39693	600	6.39693	600	0	15	0	0	1	0	0	0	3	0	0	19.1908	3
3600000000000000	360104	Jiangxi	2			1.38629	4	0	0	0	0	3	1	0	6.39693	600	6.39693	600	0	54	1	0	1	0	0	0	3	0	0	19.1908	3
3600000000000000	360104	Jiangxi	2			1.38629	4	0	0	0	0	3	1	0	6.39693	600	6.39693	600	1	57	1	0	1	0	0	0	3	0	0	19.1908	3
3600000000000000	360202	Jiangxi	2	11.1844	72000	0	0	11.1844	72000	0	0	3	2	0	5.29832	200	0	0	0	36	1	1	1	1	1	0	3	0	0	15.8949	6
3600000000000000	360202	Jiangxi	2	11.1844	72000	0	0	11.1844	72000	0	0	3	2	0	5.29832	200	0	0	1	43	1	1	1	1	1	0	3	0	0	15.8949	6
3600000000000000	360202	Jiangxi	2	11.1563	70000	0	0	11.1563	70000	0	0	3	2	0	5.29832	200	5.29832	200	1	41	1	1	1	1	1	0	3	0	0	15.8949	6
3600000000000000	360202	Jiangxi	2	11.5129	99999	8.85367	7000	11.5129	99999	11.5129	99999	4	1	0	5.99146	400	5.99146	400	1	78	1	1	1	1	1	0	3	0	1	23.9659	4
3600000000000000	360202	Jiangxi	2	11.5129	99999	8.85367	7000	11.5129	99999	11.5129	99999	4	1	0	5.99146	400	5.99146	400	0	67	1	1	1	1	1	0	3	0	0	23.9659	4
3600000000000000	360202	Jiangxi	2	11.2385	76000	0	0	11.1844	72000	8.41183	4500	4	2	0	5.29832	200	5.29832	200	0	51	1	1	1	1	1	0	3	0	0	21.1933	8
3600000000000000	360202	Jiangxi	2	10.8198	50000	8.00637	3000	0	0	10.8198	50000	2	2	0	5.70378	300	5.70378	300	0	26	1	1	1	1	1	0	3	0	0	11.4076	4
3600000000000000	360202	Jiangxi	2	10.8198	50000	8.00637	3000	0	0	10.8198	50000	2	2	0	5.70378	300	5.70378	300	0	50	1	1	1	1	1	0	3	0	1	11.4076	4
3600000000000000	360202	Jiangxi	2	10.8198	50000	8.00637	3000	0	0	10.8198	50000	2	2	0	5.70378	300	5.70378	300	1	54	1	1	1	1	1	0	3	0	0	11.4076	4
3600000000000000	360202	Jiangxi	2	10.4631	35000	9.21034	10000	9.90349	20000	0	0	7	2	0	5.99146	400	5.99146	400	1	55	1	1	1	1	1	0	3	0	1	41.9402	14
3600000000000000	360202	Jiangxi	2	11.5129	99999	9.21034	10000	11.5129	99999	0	0	6.1	2	0	6.55108	700	6.55108	700	0	53	1	1	1	1	1	0	3	0	0	39.9616	12.2
3600000000000000	360202	Jiangxi	2	11.5129	99999	9.21034	10000	11.5129	99999	0	0	6.1	2	0	6.55108	700	6.55108	700	1	55	1	1	1	1	1	0	3	0	0	39.9616	12.2
3600000000000000	360202	Jiangxi	2	11.5129	99999	9.21034	10000	11.5129	99999	0	0	6.1	2	0	6.55108	700	6.55108	700	0	32	1	1	1	1	1	0	3	0	0	39.9616	12.2
3600000000000000	360202	Jiangxi	2	11.5129	99999	11.5129	99999	11.5129	99999	0	0	7.5	1	0	6.62007	750	6.62007	750	1	28	1	1	1	1	1	0	3	0	1	49.6506	7.5
3600000000000000	360202	Jiangxi	2	11.5129	99999	11.5129	99999	11.5129	99999	0	0	7.5	1	0	6.62007	750	6.62007	750	0	50	1	1	1	1	1	0	3	0	0	49.6506	7.5
3600000000000000	360202	Jiangxi	2	11.5129	99999	11.5129	99999	11.5129	99999	0	0	7.5	1	0	6.62007	750	6.62007	750	0	26	0	1	1	1	1	0	3	0	0	49.6506	7.5
3600000000000000	360202	Jiangxi	2	11.5129	99999	11.5129	99999	11.5129	99999	0	0	7.5	1	0	6.62007	750	6.62007	750	1	51	1	1	1	1	1	0	3	0	0	49.6506	7.5
3600000000000000	360202	Jiangxi	2	11.5129	99999	11.5129	99999	11.5129	99999	0	0	7.5	1	0	6.62007	750	6.62007	750	0	28	1	1	1	1	1	0	3	0	0	49.6506	7.5
3600000000000000	360202	Jiangxi	2	10.4631	35000	0	0	10.4631	35000	0	0	1	2	0	4.60517	100	4.60517	100	0	41	1	1	1	1	1	0	3	0	1	4.60517	2
3600000000000000	360202	Jiangxi	2	10.4631	35000	0	0	10.4631	35000	0	0	1	2	0	4.60517	100	4.60517	100	0	15	0	1	1	1	1	0	3	0	0	4.60517	2
3600000000000000	360202	Jiangxi	2	10.4631	35000	0	0	10.4631	35000	0	0	1	2	0	4.60517	100	4.60517	100	1	43	1	1	1	1	1	0	3	0	0	4.60517	2
3600000000000000	360202	Jiangxi	2	11.9184	150000	9.90349	20000	0	0	11.7753	130000	2	2	0	5.29832	200	5.29832	200	0	46	1	1	1	1	1	0	3	0	0	10.5966	4
3600000000000000	360202	Jiangxi	2	11.9184	150000	9.90349	20000	0	0	11.7753	130000	2	2	0	5.29832	200	5.29832	200	0	27	1	1	1	1	1	0	3	0	1	10.5966	4
3600000000000000	360202	Jiangxi	2	11.9184	150000	9.90349	20000	0	0	11.7753	130000	2	2	0	5.29832	200	5.29832	200	1	48	1	1	1	1	1	0	3	0	0	10.5966	4
3600000000000000	360202	Jiangxi	2	11.9184	150000	9.90349	20000	0	0	11.7753	130000	2	2	0	5.29832	200	5.29832	200	0	15	0	1	1	1	1	0	3	0	0	10.5966	4
3600000000000000	360202	Jiangxi	2	8.9872	8000	8.9872	8000	0	0	0	0	2.1	2	0	5.99146	400	5.99146	400	0	54	1	1	1	1	1	0	3	0	0	12.5821	4.2
3600000000000000	360202	Jiangxi	2	9.21034	10000	0	0	0	0	0	0	4	2	0	5.70378	300	5.99146	400	1	62	1	1	1	1	1	0	3	0	1	22.8151	8
3600000000000000	360402	Jiangxi	2	10.5966	40000	10.5966	40000	0	0	0	0	0		1	5.29832	200	5.29832	200	1	38	1	1	1	1	1	0	2	0	0	0
3600000000000000	360402	Jiangxi	2	9.90349	20000	10.8198	50000	0	0	0	0	0		1	6.90776	1000	6.90776	1000	1	34	1	1	1	1	1	0	2	0	1	0
3600000000000000	360402	Jiangxi	2	10.5966	40000	10.5966	40000	0	0	0	0	3.2		0	6.21461	500	6.06379	430	1	14	0	1	1	1	1	0	2	0	1	19.8867
3600000000000000	360402	Jiangxi	2	10.5966	40000	10.5966	40000	0	0	0	0	3.2		0	6.21461	500	6.06379	430	0	16	0	1	1	1	1	0	2	0	0	19.8867
3600000000000000	360402	Jiangxi	2	10.5966	40000	10.5966	40000	0	0	0	0	3.2		0	6.21461	500	6.06379	430	1	44	1	1	1	1	1	0	2	0	0	19.8867
3600000000000000	360402	Jiangxi	2	10.5966	40000	10.5966	40000	0	0	0	0	3.2		0	6.21461	500	6.06379	430	0	43	1	1	1	1	1	0	2	0	0	19.8867
3600000000000000	360402	Jiangxi	2	10.1266	25000	10.1266	25000	0	0	0	0	2		0	6.90776	1000	6.90776	1000	0	44	1	1	1	1	1	0	2	0	1	13.8155
3600000000000000	360402	Jiangxi	2	10.1266	25000	10.1266	25000	0	0	0	0	2		0	6.90776	1000	6.90776	1000	1	45	1	1	1	1	1	0	2	0	0	13.8155
3600000000000000	360501	Jiangxi	2	11.1563	70000	0	0	0	0	0	0	5	1	0	5.52146	250	5.52146	250	1	60	1	1	0	0	0	0	2	0	0	27.6073	5
3600000000000000	360501	Jiangxi	2	10.1266	25000	10.1266	25000	0	0	9.90349	20000	10	2	0	6.30992	550	6.30992	550	0	54	1	1	0	0	0	0	2	0	1	63.0992	20
3600000000000000	360501	Jiangxi	2	10.1266	25000	10.1266	25000	0	0	9.90349	20000	10	2	0	6.30992	550	6.30992	550	1	55	1	1	0	0	0	0	2	0	1	63.0992	20
3600000000000000	360501	Jiangxi	2	8.69951	6000	0	0	0	0	0	0	10	2	0	5.29832	200	5.29832	200	0	62	1	1	0	0	0	0	2	0	1	52.9832	20
3600000000000000	360501	Jiangxi	2	8.69951	6000	0	0	0	0	0	0	10	2	0	5.29832	200	5.29832	200	1	66	1	1	0	0	0	0	2	0	1	52.9832	20
3600000000000000	360501	Jiangxi	2	11.6952	120000	0	0	11.6952	120000	0	0	5	1	0	6.21461	500	0	0	1	15	0	1	0	0	0	0	2	0	0	31.073	5
3600000000000000	360501	Jiangxi	2	9.21034	10000	0	0	0	0	0	0	5	2	0	6.55108	700	6.55108	700	0	59	1	1	0	0	0	0	2	0	0	32.7554	10
3600000000000000	360501	Jiangxi	2	9.21034	10000	0	0	0	0	0	0	5	2	0	6.55108	700	6.55108	700	1	57	1	1	0	0	0	0	2	0	0	32.7554	10
3600000000000000	360501	Jiangxi	2	9.39266	12000	0	0	0	0	0	0	3	2	0	6.90776	1000	6.39693	600	1	46	1	1	0	0	0	0	2	0	1	20.7233	6
3600000000000000	360501	Jiangxi	2	8.00637	3000	8.00637	3000	0	0	0	0	4	1	0	6.90776	1000	6.55108	700	0	49	1	1	0	0	0	0	2	0	0	27.631	4
3600000000000000	360501	Jiangxi	2	8.00637	3000	8.00637	3000	0	0	0	0	4	1	0	6.90776	1000	6.55108	700	1	53	1	1	0	0	0	0	2	0	1	27.631	4
3600000000000000	360501	Jiangxi	2	10.8198	50000	0	0	0	0	0	0	3	1	0	5.29832	200	5.29832	200	1	60	1	1	0	0	0	0	2	0	0	15.8949	3
3600000000000000	360501	Jiangxi	2	8.51719	5000	6.21461	500	0	0	0	0	4	2	0	8.51719	5000	6.68461	800	0	59	1	1	0	0	0	0	2	0	0	34.0688	8
3600000000000000	360501	Jiangxi	2	11.0021	60000	0	0	0	0	0	0	4	1	0	6.90776	1000	6.68461	800	1	14	0	1	0	0	0	0	2	0	0	27.631	4
3600000000000000	360501	Jiangxi	2	11.0021	60000	0	0	0	0	0	0	4	1	0	6.90776	1000	6.68461	800	0	47	1	1	0	0	0	0	2	0	0	27.631	4
3600000000000000	360601	Jiangxi	2	8.00637	3000	8.00637	3000	0	0	0	0	1	3	0	5.70378	300	5.70378	300	1	29	1	1	1	0	1	0	2	0	1	5.70378	3
3600000000000000	360601	Jiangxi	2	8.00637	3000	8.00637	3000	0	0	0	0	1	3	0	5.70378	300	5.70378	300	0	52	1	1	1	0	1	0	2	0	0	5.70378	3
3600000000000000	360601	Jiangxi	2	8.00637	3000	8.00637	3000	0	0	0	0	1	3	0	5.70378	300	5.70378	300	1	61	1	1	1	0	1	0	2	0	1	5.70378	3
3600000000000000	360601	Jiangxi	2			0	0	0.693147	2	0	0	0.4	1	0	3.91202	50	3.91202	50	1	51	1	1	1	0	1	0	2	0	0	1.56481	0.4
3600000000000000	360601	Jiangxi	2	11.5129	99999	7.6009	2000	11.5129	99999	0	0	1.6	1	0	5.29832	200	5.29832	200	1	40	1	1	1	0	1	0	2	0	1	8.47731	1.6
3600000000000000	360601	Jiangxi	2	11.5129	99999	7.6009	2000	11.5129	99999	0	0	1.6	1	0	5.29832	200	5.29832	200	0	61	1	1	1	0	1	0	2	0	0	8.47731	1.6
3600000000000000	360601	Jiangxi	2	10.309	30000	0	0	10.309	30000	0	0	1.3	2	0	4.86753	130	4.86753	130	1	54	1	1	1	0	1	0	2	0	0	6.3278	2.6
3600000000000000	360601	Jiangxi	2	10.309	30000	0	0	10.309	30000	0	0	1.3	2	0	4.86753	130	4.86753	130	0	53	1	1	1	0	1	0	2	0	0	6.3278	2.6
3600000000000000	360601	Jiangxi	2	7.6009	2000	7.6009	2000	9.90349	20000	0	0	6	3	0	5.70378	300	5.70378	300	1	67	0	1	1	0	1	0	2	0	1	34.2227	18
3600000000000000	360701	Jiangxi	2	11.2252	75000	0	0	11.2252	75000	0	0	6	1	0	6.08677	440	0	0	0	39	1	0	0	1	0	0	3	0	0	36.5207	6
3600000000000000	360701	Jiangxi	2	11.2252	75000	0	0	11.2252	75000	0	0	6	1	0	6.08677	440	0	0	1	67	1	0	0	1	0	0	3	0	0	36.5207	6
3600000000000000	360701	Jiangxi	2	6.39693	600	6.39693	600	6.39693	600	0	0	1	1	0	3.4012	30	3.4012	30	1	47	0	0	0	1	0	0	3	0	1	3.4012	1
3700000000000000	370102	Shandong	3	11.5129	100000	11.4076	90000	0	0	0	0	13	3	0	7.31322	1500			0	44	1	1	1	0	1	0	3	0	0	95.0719	39
3700000000000000	370102	Shandong	3	11.5129	100000	11.4076	90000	0	0	0	0	13	3	0	7.31322	1500			1	70	1	1	1	0	1	0	3	0	0	95.0719	39
3700000000000000	370102	Shandong	3	11.1563	70000	9.90349	20000	10.8198	50000	0	0	7	3	0	6.77422	875	6.77422	875	1	50	1	1	1	0	1	0	3	0	0	47.4196	21
3700000000000000	370102	Shandong	3	11.1563	70000	9.90349	20000	10.8198	50000	0	0	7	3	0	6.77422	875	6.77422	875	0	48	1	1	1	0	1	0	3	0	0	47.4196	21
3700000000000000	370102	Shandong	3	11.1563	70000	11.0509	63000	8.85367	7000	0	0	9	3	0	7.02554	1125	7.02554	1125	0	73	0	1	1	0	1	0	3	0	0	63.2298	27
3700000000000000	370102	Shandong	3	11.1563	70000	11.0509	63000	8.85367	7000	0	0	9	3	0	7.02554	1125	7.02554	1125	1	15	0	1	1	0	1	0	3	0	0	63.2298	27
3700000000000000	370102	Shandong	3	11.6952	120000	11.2898	80000	10.5966	40000	0	0	24	3	0	6.77422	875	6.77422	875	1	55	1	1	1	0	1	0	3	0	0	162.581	72
3700000000000000	370102	Shandong	3	11.6952	120000	11.2898	80000	10.5966	40000	0	0	24	3	0	6.77422	875	6.77422	875	0	53	1	1	1	0	1	0	3	0	0	162.581	72
3700000000000000	370102	Shandong	3	11.6952	120000	11.2898	80000	10.5966	40000	0	0	24	3	0	6.77422	875	6.77422	875	1	27	1	1	1	0	1	0	3	0	1	162.581	72
3700000000000000	370102	Shandong	3	11.6952	120000	11.2898	80000	10.5966	40000	0	0	24	3	0	6.77422	875	6.77422	875	0	27	1	1	1	0	1	0	3	0	0	162.581	72
3700000000000000	370102	Shandong	3	10.8198	50000	7.6009	2000	10.779	48000	0	0	2	3	0	5.52146	250	5.52146	250	0	81	1	1	1	0	1	0	3	0	0	11.0429	6
3700000000000000	370102	Shandong	3	9.90349	20000	8.51719	5000	9.61581	15000	0	0	6	3	0	6.62007	750	6.62007	750	1	50	1	1	1	0	1	0	3	0	0	39.7204	18
3700000000000000	370102	Shandong	3	9.90349	20000	8.51719	5000	9.61581	15000	0	0	6	3	0	6.62007	750	6.62007	750	0	50	1	1	1	0	1	0	3	0	1	39.7204	18
3700000000000000	370102	Shandong	3	9.90349	20000	8.51719	5000	9.61581	15000	0	0	6	3	0	6.62007	750	6.62007	750	0	27	1	1	1	0	1	0	3	0	0	39.7204	18
3700000000000000	370102	Shandong	3	10.8198	50000	9.21034	10000	10.5966	40000	0	0	7	3	0	6.77422	875	6.77422	875	1	59	1	1	1	0	1	0	3	0	0	47.4196	21
3700000000000000	370102	Shandong	3	10.8198	50000	9.21034	10000	10.5966	40000	0	0	7	3	0	6.77422	875	6.77422	875	0	46	1	1	1	0	1	0	3	0	0	47.4196	21
3700000000000000	370102	Shandong	3	9.90349	20000	8.51719	5000	8.51719	5000	0	0	14	3	0	7.46737	1750	7.46737	1750	0	52	1	1	1	0	1	0	3	0	0	104.543	42
3700000000000000	370102	Shandong	3	9.90349	20000	8.51719	5000	8.51719	5000	0	0	14	3	0	7.46737	1750	7.46737	1750	1	51	1	1	1	0	1	0	3	0	1	104.543	42
3700000000000000	370102	Shandong	3	9.21034	10000	9.21034	10000	0	0	0	0	8	3	0	7.09008	1200	7.09008	1200	1	15	0	1	1	0	1	0	3	0	0	56.7206	24
3700000000000000	370102	Shandong	3	9.21034	10000	9.21034	10000	0	0	0	0	8	3	0	7.09008	1200	7.09008	1200	0	47	1	1	1	0	1	0	3	0	1	56.7206	24
3700000000000000	370102	Shandong	3	9.22227	10120	8.29405	4000	8.47637	4800	0	0	4	3	0	6.21461	500	6.21461	500	1	71	0	1	1	0	1	0	3	0	1	24.8584	12
3700000000000000	370102	Shandong	3	7.6009	2000	7.6009	2000	0	0	0	0	4	3	0	6.21461	500	6.21461	500	0	65	1	1	1	0	1	0	3	0	1	24.8584	12
3700000000000000	370102	Shandong	3	7.6009	2000	7.6009	2000	0	0	0	0	4	3	0	6.21461	500	6.21461	500	1	67	1	1	1	0	1	0	3	0	0	24.8584	12
3700000000000000	370102	Shandong	3	11.5129	100000	11.1563	70000	10.309	30000	0	0	14	3	0	7.46737	1750	7.46737	1750	0	51	1	1	1	0	1	0	3	0	0	104.543	42
3700000000000000	370102	Shandong	3	8.69951	6000	7.6009	2000	0	0	0	0	4	3	0	6.21461	500	6.21461	500	0	83	1	1	1	0	1	0	3	0	1	24.8584	12
3700000000000000	370102	Shandong	3	8.69951	6000	7.6009	2000	0	0	0	0	4	3	0	6.21461	500	6.21461	500	1	84	1	1	1	0	1	0	3	0	1	24.8584	12
3700000000000000	370102	Shandong	3	10.8198	50000	9.21034	10000	10.5966	40000	0	0	7	3	0	6.77422	875	6.77422	875	0	48	1	1	1	0	1	0	3	0	0	47.4196	21
3700000000000000	370102	Shandong	3	10.8198	50000	9.21034	10000	10.5966	40000	0	0	7	3	0	6.77422	875	6.77422	875	0	24	1	1	1	0	1	0	3	0	1	47.4196	21
3700000000000000	370102	Shandong	3	10.8198	50000	9.21034	10000	10.5966	40000	0	0	7	3	0	6.77422	875	6.77422	875	1	49	1	1	1	0	1	0	3	0	1	47.4196	21
3700000000000000	370401	Shandong	3	8.69951	6000	8.69951	6000	0	0	0	0	6	2	0	5.99146	400	5.99146	400	0	39	1	0	1	0	1	0	2	0	1	35.9488	12
3700000000000000	370401	Shandong	3	9.79813	18000	0	0	11.5129	99999	0	0	4	1	0	5.99146	400	5.99146	400	0	37	1	0	1	0	1	0	2	0	1	23.9659	4
3700000000000000	370401	Shandong	3	9.90349	20000	9.90349	20000	0	0	0	0	4	2	0	5.70378	300	5.70378	300	0	47	1	0	1	0	1	0	2	0	1	22.8151	8
3700000000000000	370401	Shandong	3	9.90349	20000	9.90349	20000	0	0	0	0	4	2	0	5.70378	300	5.70378	300	1	51	1	0	1	0	1	0	2	0	1	22.8151	8
3700000000000000	370502	Shandong	3	11.451	94000	8.29405	4000	11.4076	90000	0	0	6	1	0	6.21461	500	6.21461	500	1	52	1	0	1	0	1	1	3	0	1	37.2876	6
3700000000000000	370502	Shandong	3	11.451	94000	8.29405	4000	11.4076	90000	0	0	6	1	0	6.21461	500	6.21461	500	0	52	1	0	1	0	1	1	3	0	0	37.2876	6
3700000000000000	370502	Shandong	3	9.21034	10000	9.90349	20000	0	0	8.85367	7000	6	3	0	6.39693	600	6.39693	600	1	58	1	0	1	0	1	1	3	0	1	38.3816	18
3700000000000000	370502	Shandong	3	9.21034	10000	9.90349	20000	0	0	8.85367	7000	6	3	0	6.39693	600	6.39693	600	0	60	1	0	1	0	1	1	3	0	0	38.3816	18
3700000000000000	370502	Shandong	3	10.8198	50000	0	0	0	0	0	0	1.4	3	0	5.01064	150	5.01064	150	0	28	1	0	1	0	1	1	3	0	0	7.01489	4.2
3700000000000000	370502	Shandong	3	10.8198	50000	0	0	0	0	0	0	1.4	3	0	5.01064	150	5.01064	150	1	28	1	0	1	0	1	1	3	0	1	7.01489	4.2
3700000000000000	370502	Shandong	3	9.21034	10000	0	0	9.21034	10000	0	0	4	2	0	6.21461	500	6.21461	500	1	54	1	0	1	0	1	1	3	0	0	24.8584	8
3700000000000000	370502	Shandong	3	9.21034	10000	0	0	9.21034	10000	0	0	4	2	0	6.21461	500	6.21461	500	0	54	1	0	1	0	1	1	3	0	0	24.8584	8
3700000000000000	370502	Shandong	3	9.90349	20000	9.90349	20000	0	0	0	0	5	2	0	5.70378	300	5.70378	300	0	39	1	0	1	0	1	1	3	0	1	28.5189	10
3700000000000000	370502	Shandong	3	9.90349	20000	9.90349	20000	0	0	0	0	5	2	0	5.70378	300	5.70378	300	0	62	1	0	1	0	1	1	3	0	1	28.5189	10
3700000000000000	370502	Shandong	3	9.90349	20000	9.90349	20000	0	0	0	0	5	2	0	5.70378	300	5.70378	300	1	37	1	0	1	0	1	1	3	0	1	28.5189	10
3700000000000000	370502	Shandong	3	9.39266	12000	8.69951	6000	8.69951	6000	0	0	4.5	2	0	4.82831	125	4.82831	125	1	42	0	0	1	0	1	1	3	0	1	21.7274	9
3700000000000000	370502	Shandong	3	9.39266	12000	8.69951	6000	8.69951	6000	0	0	4.5	2	0	4.82831	125	4.82831	125	1	63	1	0	1	0	1	1	3	0	1	21.7274	9
3700000000000000	370502	Shandong	3	9.90349	20000	8.00637	3000	9.21034	10000	0	0	2	2	0	5.70378	300	5.70378	300	0	38	1	0	1	0	1	1	3	0	0	11.4076	4
3700000000000000	370502	Shandong	3	9.90349	20000	8.00637	3000	9.21034	10000	0	0	2	2	0	5.70378	300	5.70378	300	1	36	1	0	1	0	1	1	3	0	1	11.4076	4
3700000000000000	370502	Shandong	3	10.5966	40000	8.00637	3000	10.5966	40000	0	0	2	3	0	5.29832	200	5.29832	200	0	35	1	0	1	0	1	1	3	0	0	10.5966	6
3700000000000000	370502	Shandong	3	10.5966	40000	8.00637	3000	10.5966	40000	0	0	2	3	0	5.29832	200	5.29832	200	1	35	1	0	1	0	1	1	3	0	0	10.5966	6
3700000000000000	370502	Shandong	3	11.0666	64000	8.29405	4000	11.0021	60000	0	0	4	2	0	5.99146	400	5.99146	400	1	41	1	0	1	0	1	1	3	0	0	23.9659	8
3700000000000000	370502	Shandong	3	11.0666	64000	8.29405	4000	11.0021	60000	0	0	4	2	0	5.99146	400	5.99146	400	0	42	1	0	1	0	1	1	3	0	0	23.9659	8
3700000000000000	370502	Shandong	3	9.39266	12000	0	0	10.5966	40000	0	0	4.5	1	0	5.99146	400	5.99146	400	0	46	1	0	1	0	1	1	3	0	1	26.9616	4.5
3700000000000000	370502	Shandong	3	9.39266	12000	0	0	10.5966	40000	0	0	4.5	1	0	5.99146	400	5.99146	400	1	43	1	0	1	0	1	1	3	0	1	26.9616	4.5
3700000000000000	370502	Shandong	3	8.85367	7000	8.85367	7000	0	0	0	0	4	2	0	5.99146	400	5.99146	400	1	76	1	0	1	0	1	1	3	0	1	23.9659	8
3700000000000000	370502	Shandong	3	8.85367	7000	8.85367	7000	0	0	0	0	4	2	0	5.99146	400	5.99146	400	0	29	1	0	1	0	1	1	3	0	0	23.9659	8
3700000000000000	370502	Shandong	3	8.85367	7000	8.85367	7000	0	0	0	0	4	2	0	5.99146	400	5.99146	400	0	58	1	0	1	0	1	1	3	0	1	23.9659	8
3700000000000000	370502	Shandong	3	10.309	30000	0	0	10.309	30000	0	0	4	3	0	6.39693	600	6.39693	600	1	40	1	0	1	0	1	1	3	0	0	25.5877	12
3700000000000000	370502	Shandong	3	10.309	30000	0	0	10.309	30000	0	0	4	3	0	6.39693	600	6.39693	600	0	42	1	0	1	0	1	1	3	0	0	25.5877	12
3700000000000000	370502	Shandong	3	10.6919	44000	0	0	0	0	0	0	4	2	0	5.99146	400	5.99146	400	0	60	1	0	1	0	1	1	3	0	1	23.9659	8
3700000000000000	370502	Shandong	3	10.6919	44000	0	0	0	0	0	0	4	2	0	5.99146	400	5.99146	400	1	61	1	0	1	0	1	1	3	0	0	23.9659	8
3700000000000000	370502	Shandong	3	10.6919	44000	0	0	0	0	0	0	4	2	0	5.99146	400	5.99146	400	1	25	0	0	1	0	1	1	3	0	0	23.9659	8
3700000000000000	370502	Shandong	3	10.8198	50000	7.6009	2000	0	0	10.309	30000	5	2	0	5.99146	400	5.99146	400	1	50	1	0	1	0	1	1	3	0	0	29.9573	10
3700000000000000	370502	Shandong	3	10.8198	50000	7.6009	2000	0	0	10.309	30000	5	2	0	5.99146	400	5.99146	400	0	45	1	0	1	0	1	1	3	0	1	29.9573	10
3700000000000000	370502	Shandong	3	9.61581	15000	8.51719	5000	9.21034	10000	0	0	4	2	0	5.99146	400	5.99146	400	1	51	1	0	1	0	1	1	3	0	1	23.9659	8
3700000000000000	370502	Shandong	3	9.61581	15000	8.51719	5000	9.21034	10000	0	0	4	2	0	5.99146	400	5.99146	400	0	51	1	0	1	0	1	1	3	0	0	23.9659	8
3700000000000000	370502	Shandong	3	10.8198	50000	0	0	10.8198	50000	0	0	4	2	0	5.99146	400	5.99146	400	0	51	1	0	1	0	1	1	3	0	0	23.9659	8
3700000000000000	370502	Shandong	3	10.8198	50000	0	0	10.8198	50000	0	0	4	2	0	5.99146	400	5.99146	400	1	48	1	0	1	0	1	1	3	0	0	23.9659	8
3700000000000000	370502	Shandong	3	8.9872	8000	0	0	8.85367	7000	0	0	5	1	0	5.99146	400	5.99146	400	1	59	1	0	1	0	1	1	3	0	1	29.9573	5
3700000000000000	370502	Shandong	3	8.9872	8000	0	0	8.85367	7000	0	0	5	1	0	5.99146	400	5.99146	400	0	58	1	0	1	0	1	1	3	0	1	29.9573	5
3700000000000000	370704	Shandong	3	11.2898	80000	6.90776	1000	0	0	11.2772	79000	4	2	0	5.52943	252	5.52943	252	1	47	1	1	1	1	1	1	1	0	0	22.1177	8
3700000000000000	370704	Shandong	3	11.2898	80000	6.90776	1000	0	0	11.2772	79000	4	2	0	5.52943	252	5.52943	252	0	48	1	1	1	1	1	1	1	0	0	22.1177	8
3700000000000000	370704	Shandong	3	10.8198	50000	6.90776	1000	0	0	10.7996	49000	1	2	0	4.78749	120	4.78749	120	1	45	1	1	1	1	1	1	1	0	0	4.78749	2
3700000000000000	370704	Shandong	3	10.8198	50000	6.90776	1000	0	0	10.7996	49000	1	2	0	4.78749	120	4.78749	120	0	50	1	1	1	1	1	1	1	0	0	4.78749	2
3700000000000000	370704	Shandong	3	11.2898	80000	8.51719	5000	11.2252	75000	0	0	2	2	0	5.54518	256	5.54518	256	1	52	1	1	1	1	1	1	1	0	0	11.0904	4
3700000000000000	370704	Shandong	3	11.2898	80000	8.51719	5000	11.2252	75000	0	0	2	2	0	5.54518	256	5.54518	256	0	40	1	1	1	1	1	1	1	0	0	11.0904	4
3700000000000000	370704	Shandong	3	6.90776	1000	6.90776	1000	0	0	0	0	4	2	0	5.93489	378	5.93489	378	1	62	1	1	1	1	1	1	1	0	1	23.7396	8
3700000000000000	370802	Shandong	3	9.21034	10000	8.00637	3000	0	0	0	0	8	3	1	6.90776	1000	6.90776	1000	1	54	1	1	1	1	1	1	3	0	1	55.262	24
3700000000000000	370802	Shandong	3	9.21034	10000	8.00637	3000	0	0	0	0	8	3	1	6.90776	1000	6.90776	1000	0	54	1	1	1	1	1	1	3	0	1	55.262	24
3700000000000000	370802	Shandong	3	9.90349	20000	8.00637	3000	9.90349	20000	0	0	8	3	0	6.90776	1000	6.90776	1000	1	60	1	1	1	1	1	1	3	0	1	55.262	24
3700000000000000	370802	Shandong	3	9.90349	20000	8.00637	3000	9.90349	20000	0	0	8	3	0	6.90776	1000	6.90776	1000	0	56	1	1	1	1	1	1	3	0	0	55.262	24
3700000000000000	370802	Shandong	3	9.90349	20000	8.00637	3000	9.74097	17000	0	0	5	3	0	6.39693	600	6.39693	600	0	50	1	1	1	1	1	1	3	0	1	31.9846	15
3700000000000000	370802	Shandong	3	9.90349	20000	8.00637	3000	9.74097	17000	0	0	5	3	0	6.39693	600	6.39693	600	1	17	0	1	1	1	1	1	3	0	1	31.9846	15
3700000000000000	370802	Shandong	3	10.8198	50000	9.21034	10000	0	0	9.90349	20000	8	3	0	6.86693	960	6.86693	960	0	15	0	1	1	1	1	1	3	0	1	54.9355	24
3700000000000000	370802	Shandong	3	10.8198	50000	9.21034	10000	0	0	9.90349	20000	8	3	0	6.86693	960	6.86693	960	1	52	1	1	1	1	1	1	3	0	0	54.9355	24
3700000000000000	370802	Shandong	3	10.8198	50000	9.21034	10000	0	0	9.90349	20000	8	3	0	6.86693	960	6.86693	960	0	49	1	1	1	1	1	1	3	0	0	54.9355	24
3700000000000000	370802	Shandong	3	10.5966	40000	0	0	10.5966	40000	0	0	1.5	3	0	5.19296	180	5.19296	180	0	26	1	1	1	1	1	1	3	0	1	7.78944	4.5
3700000000000000	370802	Shandong	3			0	0	0	0	0	0	6	3	0	6.57925	720	6.57925	720	1	53	1	1	1	1	1	1	3	0	0	39.4755	18
3700000000000000	370802	Shandong	3	9.21034	10000	9.21034	10000	0	0	0	0	9.5	3	0	6.98472	1080	6.98472	1080	0	63	0	1	1	1	1	1	3	0	1	66.3548	28.5
3700000000000000	370802	Shandong	3	8.51719	5000	8.51719	5000	0	0	0	0	6.85	3	0	6.74524	850	6.74524	850	1	15	0	1	1	1	1	1	3	0	1	46.2049	20.55
3700000000000000	370802	Shandong	3	8.51719	5000	8.51719	5000	0	0	0	0	6.85	3	0	6.74524	850	6.74524	850	1	51	1	1	1	1	1	1	3	0	1	46.2049	20.55
3700000000000000	370802	Shandong	3	8.51719	5000	8.51719	5000	0	0	0	0	6.85	3	0	6.74524	850	6.74524	850	0	47	1	1	1	1	1	1	3	0	0	46.2049	20.55
3700000000000000	370802	Shandong	3	10.8198	50000	7.6009	2000	10.309	30000	9.21034	10000	2.5	2	0	5.70378	300	5.70378	300	1	59	0	1	1	1	1	1	3	0	0	14.2595	5
3700000000000000	370802	Shandong	3	10.8198	50000	7.6009	2000	10.309	30000	9.21034	10000	2.5	2	0	5.70378	300	5.70378	300	1	27	0	1	1	1	1	1	3	0	0	14.2595	5
3700000000000000	370802	Shandong	3	11.0021	60000	9.90349	20000	0	0	0	0	12	3	0	7.31322	1500	7.31322	1500	1	50	1	1	1	1	1	1	3	0	0	87.7586	36
3700000000000000	370802	Shandong	3	12.6115	300000	9.10498	9000	12.4292	250000	0	0	13	3	0	7.09008	1200	7.09008	1200	0	52	1	1	1	1	1	1	3	0	0	92.171	39
3700000000000000	370802	Shandong	3	12.6115	300000	9.10498	9000	12.4292	250000	0	0	13	3	0	7.09008	1200	7.09008	1200	1	52	1	1	1	1	1	1	3	0	0	92.171	39
3700000000000000	370802	Shandong	3	10.5966	40000	8.51719	5000	10.5966	40000	0	0	7	3	0	4.60517	100	4.60517	100	0	44	1	1	1	1	1	1	3	0	0	32.2362	21
3700000000000000	370802	Shandong	3	10.5966	40000	8.51719	5000	10.5966	40000	0	0	7	3	0	4.60517	100	4.60517	100	1	45	1	1	1	1	1	1	3	0	0	32.2362	21
3700000000000000	370802	Shandong	3	10.309	30000	8.51719	5000	10.309	30000	0	0	9	3	0	4.60517	100	4.60517	100	0	40	1	1	1	1	1	1	3	0	0	41.4465	27
3700000000000000	370802	Shandong	3	10.309	30000	8.51719	5000	10.309	30000	0	0	9	3	0	4.60517	100	4.60517	100	1	14	0	1	1	1	1	1	3	0	1	41.4465	27
3700000000000000	370802	Shandong	3	10.309	30000	10.309	30000	0	0	0	0	5	3	0	6.43775	625	6.43775	625	1	45	1	1	1	1	1	1	3	0	0	32.1888	15
3700000000000000	370802	Shandong	3	10.309	30000	10.309	30000	0	0	0	0	5	3	0	6.43775	625	6.43775	625	0	46	1	1	1	1	1	1	3	0	0	32.1888	15
3700000000000000	370804	Shandong	3	10.5966	40000	8.29405	4000	0	0	0	0	3	2	0	5.70378	300	5.70378	300	0	67	1	1	1	0	1	0	3	0	1	17.1114	6
3700000000000000	370804	Shandong	3	9.21034	10000	0	0	0	0	0	0	8	3	1	4.82831	125	4.82831	125	1	29	1	1	1	0	1	0	3	0	0	38.6265	24
3700000000000000	370804	Shandong	3	9.21034	10000	0	0	0	0	0	0	8	3	1	4.82831	125	4.82831	125	1	70	1	1	1	0	1	0	3	0	0	38.6265	24
3700000000000000	370804	Shandong	3	9.21034	10000	0	0	0	0	0	0	8	3	1	4.82831	125	4.82831	125	0	30	1	1	1	0	1	0	3	0	1	38.6265	24
3700000000000000	370804	Shandong	3	9.21034	10000	0	0	0	0	0	0	8	3	1	4.82831	125	4.82831	125	0	65	1	1	1	0	1	0	3	0	0	38.6265	24
3700000000000000	370804	Shandong	3	11.7753	130000	9.21034	10000	11.6952	120000	0	0	4.03	3	0	4.82831	125	4.82831	125	0	55	0	1	1	0	1	0	3	0	1	19.4581	12.09
3700000000000000	370804	Shandong	3	10.309	30000	8.00637	3000	10.2036	27000	0	0	7	3	0	5.70378	300	5.70378	300	1	53	1	1	1	0	1	0	3	0	0	39.9265	21
3700000000000000	370804	Shandong	3	10.309	30000	8.00637	3000	10.2036	27000	0	0	7	3	0	5.70378	300	5.70378	300	0	53	1	1	1	0	1	0	3	0	0	39.9265	21
3700000000000000	370804	Shandong	3	11.0021	60000	10.309	30000	0	0	10.309	30000	8	2	0	6.90776	1000	6.90776	1000	1	49	1	1	1	0	1	0	3	0	0	55.262	16
3700000000000000	370804	Shandong	3	11.0021	60000	10.309	30000	0	0	10.309	30000	8	2	0	6.90776	1000	6.90776	1000	0	47	1	1	1	0	1	0	3	0	0	55.262	16
3700000000000000	370804	Shandong	3	10.5966	40000	9.21034	10000	10.309	30000	0	0	8	3	1	6.90776	1000	0	0	0	55	1	1	1	0	1	0	3	0	0	55.262	24
3700000000000000	370902	Shandong	3	10.5966	40000	10.4631	35000	11.5129	99999	0	0	16	2	0	6.21461	500	6.21461	500	1	52	1	1	1	0	1	1	3	0	0	99.4337	32
3700000000000000	370902	Shandong	3	10.5966	40000	10.4631	35000	11.5129	99999	0	0	16	2	0	6.21461	500	6.21461	500	0	48	1	1	1	0	1	1	3	0	0	99.4337	32
3700000000000000	370902	Shandong	3	10.8198	50000	10.8198	50000	10.309	30000	10.309	30000	18		1	7.37776	1600	7.37776	1600	1	60	1	1	1	0	1	1	3	0	0	132.8
3700000000000000	370902	Shandong	3	10.8198	50000	10.8198	50000	10.309	30000	10.309	30000	18		1	7.37776	1600	7.37776	1600	0	58	1	1	1	0	1	1	3	0	0	132.8
3700000000000000	370902	Shandong	3	10.5966	40000	10.5966	40000	0	0	0	0	17	2	0	7.09008	1200	7.09008	1200	0	22	0	1	1	0	1	1	3	0	0	120.531	34
3700000000000000	370902	Shandong	3	10.5966	40000	10.5966	40000	0	0	0	0	17	2	0	7.09008	1200	7.09008	1200	1	49	1	1	1	0	1	1	3	0	0	120.531	34
3700000000000000	370902	Shandong	3	10.5966	40000	10.5966	40000	0	0	0	0	17	2	0	7.09008	1200	7.09008	1200	0	47	1	1	1	0	1	1	3	0	1	120.531	34
3700000000000000	370902	Shandong	3	10.5966	40000	10.5966	40000	0	0	0	0	17	2	0	7.09008	1200	7.09008	1200	1	16	0	1	1	0	1	1	3	0	0	120.531	34
3700000000000000	370902	Shandong	3	10.309	30000	10.309	30000	0	0	0	0	12	1	0	7.09008	1200	7.09008	1200	1	45	1	1	1	0	1	1	3	0	1	85.0809	12
3700000000000000	370902	Shandong	3	9.90349	20000	11.2252	75000	10.1266	25000	0	0	10	2	0	7.09008	1200	7.09008	1200	1	43	1	1	1	0	1	1	3	0	1	70.9008	20
3700000000000000	370902	Shandong	3	9.90349	20000	11.2252	75000	10.1266	25000	0	0	10	2	0	7.09008	1200	7.09008	1200	0	44	1	1	1	0	1	1	3	0	1	70.9008	20
3700000000000000	370902	Shandong	3	8.9872	8000	9.9988	22000	0	0	0	0	16	2	0	6.90776	1000	6.90776	1000	0	54	1	1	1	0	1	1	3	0	0	110.524	32
3700000000000000	370902	Shandong	3	8.9872	8000	9.9988	22000	0	0	0	0	16	2	0	6.90776	1000	6.90776	1000	1	54	1	1	1	0	1	1	3	0	1	110.524	32
3700000000000000	370902	Shandong	3	9.61581	15000	10.4631	35000	11.0021	60000	0	0	18	2	0	7.09008	1200	7.09008	1200	0	50	1	1	1	0	1	1	3	0	0	127.621	36
3700000000000000	370902	Shandong	3	9.61581	15000	10.4631	35000	11.0021	60000	0	0	18	2	0	7.09008	1200	7.09008	1200	1	51	1	1	1	0	1	1	3	0	0	127.621	36
3700000000000000	370902	Shandong	3	8.51719	5000	8.29405	4000	10.309	30000	0	0	13	2	0	6.90776	1000	6.90776	1000	0	61	1	1	1	0	1	1	3	0	1	89.8008	26
3700000000000000	370902	Shandong	3	8.51719	5000	8.29405	4000	10.309	30000	0	0	13	2	0	6.90776	1000	6.90776	1000	1	61	1	1	1	0	1	1	3	0	1	89.8008	26
3700000000000000	370902	Shandong	3	10.7144	45000	11.4076	90000	10.4913	36000	0	0	14	2	0	6.21461	500	6.21461	500	0	45	1	1	1	0	1	1	3	0	0	87.0045	28
3700000000000000	370902	Shandong	3	10.7144	45000	11.4076	90000	10.4913	36000	0	0	14	2	0	6.21461	500	6.21461	500	1	46	1	1	1	0	1	1	3	0	0	87.0045	28
3700000000000000	370902	Shandong	3	10.5966	40000	11.6082	110000	10.4913	36000	0	0	8	2	0	7.17012	1300	7.17012	1300	1	48	1	1	1	0	1	1	3	0	0	57.361	16
3700000000000000	370902	Shandong	3	10.5966	40000	11.6082	110000	10.4913	36000	0	0	8	2	0	7.17012	1300	7.17012	1300	0	46	1	1	1	0	1	1	3	0	1	57.361	16
3700000000000000	370902	Shandong	3	9.90349	20000	11.0021	60000	0	0	10.309	30000	10	2	0	5.8861	360	5.8861	360	0	44	1	1	1	0	1	1	3	0	0	58.861	20
3700000000000000	370902	Shandong	3	9.90349	20000	11.0021	60000	0	0	10.309	30000	10	2	0	5.8861	360	5.8861	360	1	42	1	1	1	0	1	1	3	0	1	58.861	20
3700000000000000	370902	Shandong	3	10.309	30000	9.21034	10000	0	0	0	0	14	1	0	7.31322	1500	7.31322	1500	0	55	1	1	1	0	1	1	3	0	0	102.385	14
3700000000000000	370902	Shandong	3	11.2898	80000	11.9184	150000	10.9151	55000	0	0	13	2	0	5.52146	250	5.52146	250	1	17	0	1	1	0	1	1	3	0	1	71.779	26
3700000000000000	370902	Shandong	3	11.2898	80000	11.9184	150000	10.9151	55000	0	0	13	2	0	5.52146	250	5.52146	250	0	48	1	1	1	0	1	1	3	0	0	71.779	26
3700000000000000	370902	Shandong	3	11.2898	80000	11.9184	150000	10.9151	55000	0	0	13	2	0	5.52146	250	5.52146	250	1	47	1	1	1	0	1	1	3	0	0	71.779	26
3700000000000000	370902	Shandong	3	11.9184	150000	9.61581	15000	0	0	0	0	40		0	7.1309	1250	7.1309	1250	0	30	1	1	1	0	1	1	3	0	0	285.236
3700000000000000	370902	Shandong	3	11.9184	150000	9.61581	15000	0	0	0	0	40		0	7.1309	1250	7.1309	1250	1	52	1	1	1	0	1	1	3	0	0	285.236
3700000000000000	370902	Shandong	3	9.90349	20000	10.309	30000	0	0	0	0	12	2	0	6.21461	500	6.21461	500	1	46	0	1	1	0	1	1	3	0	1	74.5753	24
3700000000000000	370902	Shandong	3	10.309	30000	10.309	30000	0	0	0	0	15	1	0	6.90776	1000	6.90776	1000	1	42	1	1	1	0	1	1	3	0	0	103.616	15
3700000000000000	370902	Shandong	3	10.5966	40000	10.5966	40000	0	0	0	0	17	1	0	6.90776	1000	6.90776	1000	1	42	1	1	1	0	1	1	3	0	0	117.432	17
3700000000000000	370902	Shandong	3	10.5966	40000	10.5966	40000	0	0	0	0	17	1	0	6.90776	1000	6.90776	1000	0	45	1	1	1	0	1	1	3	0	1	117.432	17
3700000000000000	370902	Shandong	3	10.4631	35000	11.5129	100000	0	0	0	0	18	2	0	5.52146	250	5.52146	250	0	50	1	1	1	0	1	1	3	0	0	99.3863	36
3700000000000000	370902	Shandong	3	10.4631	35000	11.5129	100000	0	0	0	0	18	2	0	5.52146	250	5.52146	250	1	52	1	1	1	0	1	1	3	0	1	99.3863	36
3700000000000000	370902	Shandong	3	10.309	30000	9.21034	10000	0	0	0	0	15	1	0	6.90776	1000	6.90776	1000	0	44	1	1	1	0	1	1	3	0	0	103.616	15
3700000000000000	370902	Shandong	3	9.61581	15000	9.61581	15000	0	0	0	0	20	1	0	7.31322	1500	7.31322	1500	1	51	1	1	1	0	1	1	3	0	1	146.264	20
3700000000000000	371002	Shandong	3	9.21034	10000	0	0	0	0	0	0	9	2	0	6.90776	1000	6.90776	1000	1	53	1	0	1	1	1	0	2	0	1	62.1698	18
3700000000000000	371002	Shandong	3	9.21034	10000	0	0	0	0	0	0	9	2	0	6.90776	1000	6.90776	1000	0	55	1	0	1	1	1	0	2	0	0	62.1698	18
3700000000000000	371002	Shandong	3	9.21034	10000	0	0	7.6009	2000	0	0	7	1	0	5.99146	400	5.99146	400	0	54	1	0	1	1	1	0	2	0	1	41.9402	7
3700000000000000	371002	Shandong	3	11.2898	80000	9.21034	10000	10.309	30000	10.5966	40000	11	3	0	6.86693	960	6.86693	960	1	34	1	0	1	1	1	0	2	0	1	75.5363	33
3700000000000000	371002	Shandong	3	9.90349	20000	9.90349	20000	0	0	0	0	30	2	1	7.6009	2000	7.6009	2000	1	55	1	0	1	1	1	0	2	0	1	228.027	60
3700000000000000	371002	Shandong	3	9.90349	20000	9.90349	20000	0	0	0	0	30	2	1	7.6009	2000	7.6009	2000	0	56	1	0	1	1	1	0	2	0	1	228.027	60
3700000000000000	371002	Shandong	3	11.2898	80000	0	0	11.2898	80000	0	0	4	3	0	6.68461	800	6.68461	800	1	14	0	0	1	1	1	0	2	0	0	26.7385	12
3700000000000000	371002	Shandong	3	11.2898	80000	0	0	11.2898	80000	0	0	4	3	0	6.68461	800	6.68461	800	1	48	1	0	1	1	1	0	2	0	0	26.7385	12
3700000000000000	371002	Shandong	3	11.2898	80000	0	0	11.2898	80000	0	0	4	3	0	6.68461	800	6.68461	800	0	47	1	0	1	1	1	0	2	0	0	26.7385	12
3700000000000000	371002	Shandong	3	11.1563	70000	9.21034	10000	11.0021	60000	0	0	7	2	0	6.39693	600	6.39693	600	0	47	1	0	1	1	1	0	2	0	0	44.7785	14
3700000000000000	371002	Shandong	3	8.69951	6000	8.69951	6000	0	0	0	0	10.5	2	0	7.1309	1250	7.1309	1250	0	55	1	0	1	1	1	0	2	0	1	74.8744	21
3700000000000000	371002	Shandong	3	10.779	48000	7.6009	2000	10.7364	46000	0	0	4	3	0	6.21461	500	6.21461	500	0	48	1	0	1	1	1	0	2	0	0	24.8584	12
3700000000000000	371002	Shandong	3	9.24956	10400	7.6009	2000	9.03599	8400	0	0	6	2	0	6.21461	500	6.21461	500	1	65	1	0	1	1	1	0	2	0	1	37.2876	12
3700000000000000	371002	Shandong	3			0	0	0	0	0	0	7	3	0	6.84588	940	6.84588	940	1	66	1	0	1	1	1	0	2	0	0	47.9212	21
3700000000000000	371002	Shandong	3			0	0	0	0	0	0	7	3	0	6.84588	940	6.84588	940	0	71	1	0	1	1	1	0	2	0	0	47.9212	21
3700000000000000	371002	Shandong	3	9.21034	10000	8.85367	7000	0	0	0	0	3	3	0	5.8861	360	5.8861	360	1	62	1	0	1	1	1	0	2	0	0	17.6583	9
3700000000000000	371002	Shandong	3	10.8198	50000	9.90349	20000	10.309	30000	0	0	4	3	0	6.17379	480	6.17379	480	1	31	1	0	1	1	1	0	2	0	0	24.6951	12
3700000000000000	371002	Shandong	3	10.5966	40000	9.90349	20000	9.90349	20000	0	0	13	3	0	7.09008	1200	7.09008	1200	1	59	1	0	1	1	1	0	2	0	0	92.171	39
3700000000000000	371101	Shandong	3	9.90349	20000	8.51719	5000	0	0	0	0	3	3	1	5.8861	360	5.8861	360	1	38	1	0	0	1	1	0	3	0	0	17.6583	9
3700000000000000	371101	Shandong	3	11.5129	99999	11.5129	99999	0	0	0	0	10	3	1	7.09008	1200	7.09008	1200	0	46	1	0	0	1	1	0	3	0	0	70.9008	30
3700000000000000	371101	Shandong	3	9.21034	10000	8.00637	3000	11.5129	99999	0	0	16	3	1	7.09008	1200	7.09008	1200	0	63	1	0	0	1	1	0	3	0	1	113.441	48
3700000000000000	371101	Shandong	3	9.21034	10000	9.21034	10000	0	0	0	0	4.5	3	0	6.21461	500	6.21461	500	1	43	1	0	0	1	1	0	3	0	1	27.9657	13.5
3700000000000000	371101	Shandong	3	9.21034	10000	9.21034	10000	0	0	0	0	4.5	3	0	6.21461	500	6.21461	500	0	45	1	0	0	1	1	0	3	0	0	27.9657	13.5
3700000000000000	371101	Shandong	3	9.21034	10000	9.21034	10000	0	0	0	0	16	3	0	7.6009	2000	9.90349	20000	1	58	1	0	0	1	1	0	3	0	1	121.614	48
3700000000000000	371101	Shandong	3	9.21034	10000	9.21034	10000	0	0	0	0	16	3	0	7.6009	2000	9.90349	20000	0	55	1	0	0	1	1	0	3	0	1	121.614	48
3700000000000000	371101	Shandong	3	9.90349	20000	9.90349	20000	9.90349	20000	0	0	13	3	0	4.94164	140	4.94164	140	1	63	1	0	0	1	1	0	3	0	1	64.2413	39
3700000000000000	371101	Shandong	3	9.90349	20000	9.90349	20000	9.90349	20000	0	0	13	3	0	7.1309	1250	7.1309	1250	1	59	1	0	0	1	1	0	3	0	1	92.7017	39
3700000000000000	371101	Shandong	3	9.21034	10000	9.21034	10000	0	0	0	0	14	3	1	4.78749	120	4.78749	120	0	49	1	0	0	1	1	0	3	0	1	67.0249	42
3700000000000000	371101	Shandong	3	9.21034	10000	9.21034	10000	0	0	0	0	14	3	1	4.78749	120	4.78749	120	1	62	1	0	0	1	1	0	3	0	0	67.0249	42
3700000000000000	371101	Shandong	3	9.90349	20000	9.90349	20000	0	0	0	0	11	3	1	7.22621	1375	7.22621	1375	0	2017	1	0	0	1	1	0	3	0	1	79.4883	33
3700000000000000	371101	Shandong	3	10.1266	25000	8.69951	6000	0	0	0	0	4	3	1	6.17379	480	6.17379	480	0	43	1	0	0	1	1	0	3	0	1	24.6951	12
3700000000000000	371101	Shandong	3	10.309	30000	10.309	30000	0	0	0	0	23	3	0	7.78322	2400	7.78322	2400	1	53	1	0	0	1	1	0	3	0	0	179.014	69
3700000000000000	371101	Shandong	3	10.309	30000	10.309	30000	0	0	0	0	23	3	0	7.78322	2400	7.78322	2400	0	49	1	0	0	1	1	0	3	0	0	179.014	69
3700000000000000	371101	Shandong	3	9.61581	15000	9.61581	15000	0	0	0	0	14	3	0	7.46737	1750	7.46737	1750	1	45	1	0	0	1	1	0	3	0	1	104.543	42
3700000000000000	371101	Shandong	3	9.61581	15000	9.61581	15000	0	0	0	0	14	3	0	7.46737	1750	7.46737	1750	0	50	1	0	0	1	1	0	3	0	1	104.543	42
3700000000000000	371101	Shandong	3	9.61581	15000	9.61581	15000	0	0	0	0	14	3	0	7.46737	1750	7.46737	1750	1	14	0	0	0	1	1	0	3	0	1	104.543	42
3700000000000000	371101	Shandong	3	8.51719	5000	8.51719	5000	0	0	0	0	16	3	0	7.6009	2000	9.90349	20000	0	59	1	0	0	1	1	0	3	0	1	121.614	48
3700000000000000	371101	Shandong	3	8.51719	5000	8.51719	5000	0	0	0	0	16	3	0	7.6009	2000	9.90349	20000	1	57	1	0	0	1	1	0	3	0	1	121.614	48
3700000000000000	371101	Shandong	3	9.90349	20000	9.61581	15000	0	0	0	0	15	3	0	7.1309	1250	7.1309	1250	1	54	1	0	0	1	1	0	3	0	0	106.963	45
3700000000000000	371101	Shandong	3	9.21034	10000	9.21034	10000	0	0	0	0	12	3	0	7.1309	1250	7.1309	1250	0	63	1	0	0	1	1	0	3	0	1	85.5708	36
3700000000000000	371101	Shandong	3	11.5129	99999	11.5129	99999	0	0	0	0	10	3	1	7.09008	1200	7.09008	1200	1	57	1	0	0	1	1	0	3	0	0	70.9008	30
3700000000000000	371101	Shandong	3	11.5129	99999	11.5129	99999	0	0	0	0	10	3	1	7.09008	1200	7.09008	1200	0	52	1	0	0	1	1	0	3	0	0	70.9008	30
3700000000000000	371101	Shandong	3	8.00637	3000	8.00637	3000	0	0	0	0	2	3	1	5.48064	240	5.48064	240	1	62	1	0	0	1	1	0	3	0	1	10.9613	6
3700000000000000	371101	Shandong	3	8.51719	5000	8.51719	5000	0	0	0	0	4	3	1	6.17379	480	6.17379	480	1	59	1	0	0	1	1	0	3	0	1	24.6951	12
3700000000000000	371101	Shandong	3	9.21034	10000	9.21034	10000	0	0	0	0	10	3	0	7.1309	1250	7.1309	1250	1	66	1	0	0	1	1	0	3	0	0	71.309	30
3700000000000000	371101	Shandong	3	10.309	30000	10.309	30000	0	0	0	0	12	3	0	7.1309	1250	7.1309	1250	0	34	1	0	0	1	1	0	3	0	0	85.5708	36
3700000000000000	371101	Shandong	3	9.90349	20000	9.90349	20000	9.90349	20000	9.90349	20000	4	3	0	4.94164	140	4.94164	140	0	62	1	0	0	1	1	0	3	0	1	19.7666	12
3700000000000000	371101	Shandong	3	9.21034	10000	9.21034	10000	9.21034	10000	9.21034	10000	12	3	0	7.1309	1250	7.1309	1250	1	55	1	0	0	1	1	0	3	0	1	85.5708	36
3700000000000000	371101	Shandong	3			9.90349	20000	0	0	0	0	13	3	0	4.82831	125	4.82831	125	1	60	1	0	0	1	1	0	3	0	0	62.7681	39
3700000000000000	371101	Shandong	3	9.90349	20000	9.90349	20000	0	0	0	0	11	3	1	7.09008	1200	7.09008	1200	0	52	1	0	0	1	1	0	3	0	1	77.9908	33
3700000000000000	371101	Shandong	3	9.74097	17000	9.74097	17000	0	0	0	0	17	3	1	7.67786	2160	7.67786	2160	0	49	1	0	0	1	1	0	3	0	1	130.524	51
3700000000000000	371101	Shandong	3	9.21034	10000	9.21034	10000	0	0	0	0	10	3	1	7.09008	1200	7.09008	1200	0	49	1	0	0	1	1	0	3	0	0	70.9008	30
3700000000000000	371201	Shandong	3			0	0	0	0	0	0	10	2	0	5.29832	200	5.29832	200	0	44	1	1	1	0	1	0	1	0	0	52.9832	20
3700000000000000	371201	Shandong	3			0	0	0	0	0	0	10	2	0	5.29832	200	5.29832	200	1	45	1	1	1	0	1	0	1	0	0	52.9832	20
3700000000000000	371201	Shandong	3	8.00637	3000	8.00637	3000	0	0	0	0	4	2	0	5.29832	200	5.29832	200	0	61	1	1	1	0	1	0	1	0	1	21.1933	8
3700000000000000	371201	Shandong	3	10.309	30000	0	0	10.309	30000	0	0	2	2	0	4.60517	100	2.99573	20	0	53	1	1	1	0	1	0	1	0	1	9.21034	4
3700000000000000	371201	Shandong	3	8.69951	6000	0	0	8.69951	6000	0	0	6	2	0	7.09008	1200	7.09008	1200	0	45	1	1	1	0	1	0	1	0	1	42.5405	12
3700000000000000	371202	Shandong	3	9.90349	20000	9.21034	10000	0	0	0	0	14	2	0	7.13887	1260	7.13887	1260	0	61	1	1	1	1	1	0	3	0	1	99.9441	28
3700000000000000	371202	Shandong	3	10.8198	50000	9.21034	10000	0	0	10.5966	40000	4	1	0	6.21461	500	6.21461	500	1	38	1	1	1	1	1	0	3	0	0	24.8584	4
3700000000000000	371202	Shandong	3	10.8198	50000	10.5966	40000	9.21034	10000	0	0	12	2	0	7.6695	2142	7.6695	2142	0	45	1	1	1	1	1	0	3	0	0	92.0339	24
3700000000000000	371202	Shandong	3	10.859	52000	10.8198	50000	0	0	0	0	9	2	0	7.03351	1134	7.03351	1134	1	47	1	1	1	1	1	0	3	0	1	63.3016	18
3700000000000000	371202	Shandong	3	10.309	30000	9.90349	20000	9.21034	10000	0	0	11	2	0	6.91572	1008	6.91572	1008	0	39	1	1	1	1	1	0	3	0	0	76.073	22
3700000000000000	371202	Shandong	3	8.00637	3000	8.00637	3000	0	0	0	0	5	1	0	4.83628	126	4.83628	126	0	69	1	1	1	1	1	0	3	0	1	24.1814	5
3700000000000000	371202	Shandong	3	8.00637	3000	8.00637	3000	0	0	0	0	5	1	0	4.83628	126	4.83628	126	1	68	1	1	1	1	1	0	3	0	0	24.1814	5
3700000000000000	371202	Shandong	3	9.61581	15000	9.21034	10000	8.51719	5000	0	0	13	2	0	7.13887	1260	7.13887	1260	0	54	1	1	1	1	1	0	3	0	1	92.8053	26
3700000000000000	371202	Shandong	3	10.8198	50000	10.309	30000	0	0	9.90349	20000	8	2	0	6.91572	1008	6.91572	1008	0	48	1	1	1	1	1	0	3	0	0	55.3258	16
3700000000000000	371202	Shandong	3	11.6082	110000	10.5966	40000	0	0	10.8198	50000	17	2	0	7.6695	2142	7.6695	2142	1	31	0	1	1	1	1	0	3	0	0	130.381	34
3700000000000000	371202	Shandong	3	11.0021	60000	10.5966	40000	9.90349	20000	0	0	5	2	0	6.68461	800	6.68461	800	0	47	1	1	1	1	1	0	3	0	0	33.4231	10
3700000000000000	371202	Shandong	3	11.0021	60000	11.0021	60000	0	0	0	0	4	1	0	4.94164	140	4.78749	120	1	38	1	1	1	1	1	0	3	0	1	19.7666	4
3700000000000000	371202	Shandong	3	11.7753	130000	11.6952	120000	0	0	9.21034	10000	13	1	0	7.49554	1800	7.31322	1500	1	36	1	1	1	1	1	0	3	0	0	97.442	13
3700000000000000	371202	Shandong	3	9.39266	12000	9.39266	12000	0	0	0	0	2	1	0	4.78749	120	4.78749	120	0	60	0	1	1	1	1	0	3	0	1	9.57498	2
3700000000000000	371202	Shandong	3	10.0432	23000	9.21034	10000	9.39266	12000	0	0	10	1	0	7.00307	1100	7.00307	1100	0	42	1	1	1	1	1	0	3	0	1	70.0306	10
3700000000000000	371202	Shandong	3	10.5966	40000	8.00637	3000	0	0	0	0	10	1	0	4.82831	125	4.82831	125	1	39	1	1	1	1	1	0	3	0	0	48.2831	10
3700000000000000	371202	Shandong	3	10.5986	40080	9.4727	13000	10.2036	27000	0	0	7	2	0	6.80239	900	6.80239	900	1	41	1	1	1	1	1	0	3	0	0	47.6168	14
3700000000000000	371202	Shandong	3	10.5966	40000	10.5966	40000	0	0	0	0	21	1	0	7.82405	2500	7.82405	2500	1	41	1	1	1	1	1	0	3	0	0	164.305	21
3700000000000000	371202	Shandong	3	10.9151	55000	10.5966	40000	9.61581	15000	0	0	8	2	0	6.91572	1008	6.91572	1008	0	45	1	1	1	1	1	0	3	0	0	55.3258	16
3700000000000000	371202	Shandong	3	9.90349	20000	9.85219	19000	0	0	0	0	2	1	0	5.52943	252	5.52943	252	1	63	1	1	1	1	1	0	3	0	1	11.0589	2
3700000000000000	371202	Shandong	3	9.90349	20000	9.85219	19000	0	0	0	0	2	1	0	5.52943	252	5.52943	252	0	65	1	1	1	1	1	0	3	0	1	11.0589	2
3700000000000000	371202	Shandong	3	10.8198	50000	10.5966	40000	0	0	0	0	7	2	0	6.91572	1008	6.91572	1008	0	27	0	1	1	1	1	0	3	0	0	48.4101	14
3700000000000000	371401	Shandong	3	9.21034	10000	8.69951	6000	0	0	0	0	10	3	0	6.55108	700	6.55108	700	1	70	1	0	1	1	1	0	3	0	0	65.5108	30
3700000000000000	371401	Shandong	3	9.21034	10000	8.69951	6000	0	0	0	0	10	3	0	6.55108	700	6.55108	700	0	64	1	0	1	1	1	0	3	0	0	65.5108	30
3700000000000000	371401	Shandong	3	10.309	30000	9.21034	10000	9.90349	20000	0	0	10	3	0	6.90776	1000	6.90776	1000	1	18	0	0	1	1	1	0	3	0	0	69.0776	30
3700000000000000	371401	Shandong	3	10.309	30000	9.21034	10000	9.90349	20000	0	0	10	3	0	6.90776	1000	6.90776	1000	1	49	1	0	1	1	1	0	3	0	1	69.0776	30
3700000000000000	371401	Shandong	3	10.309	30000	9.21034	10000	9.90349	20000	0	0	10	3	0	6.90776	1000	6.90776	1000	0	47	1	0	1	1	1	0	3	0	0	69.0776	30
3700000000000000	371401	Shandong	3	11.5129	99999	11.5129	99999	0	0	0	0		2	0	6.21461	500	6.21461	500	1	50	1	0	1	1	1	0	3	0	0
3700000000000000	371401	Shandong	3	11.5129	99999	11.5129	99999	0	0	0	0		2	0	6.21461	500	6.21461	500	0	18	0	0	1	1	1	0	3	0	0
3700000000000000	371401	Shandong	3	11.5129	99999	11.5129	99999	0	0	0	0		2	0	6.21461	500	6.21461	500	0	49	1	0	1	1	1	0	3	0	0
3700000000000000	371401	Shandong	3	11.5129	99999	11.5129	99999	11.5129	99999	0	0	10	2	1	6.55108	700	6.55108	700	0	48	1	0	1	1	1	0	3	0	0	65.5108	20
3700000000000000	371401	Shandong	3	11.5129	99999	11.5129	99999	11.5129	99999	0	0	10	2	1	6.55108	700	6.55108	700	0	17	0	0	1	1	1	0	3	0	0	65.5108	20
3700000000000000	371401	Shandong	3	11.5129	99999	11.5129	99999	11.5129	99999	0	0	2	2	0	5.01064	150	5.01064	150	0	54	1	0	1	1	1	0	3	0	0	10.0213	4
3700000000000000	371401	Shandong	3	11.5129	99999	11.5129	99999	11.5129	99999	0	0	2	2	0	5.01064	150	5.01064	150	1	58	1	0	1	1	1	0	3	0	1	10.0213	4
3700000000000000	371401	Shandong	3	10.309	30000	9.21034	10000	0	0	9.90349	20000	7	2	0	6.68461	800	6.68461	800	1	54	1	0	1	1	1	0	3	0	0	46.7923	14
3700000000000000	371401	Shandong	3	10.309	30000	9.21034	10000	0	0	9.90349	20000	7	2	0	6.68461	800	6.68461	800	0	68	1	0	1	1	1	0	3	0	0	46.7923	14
3700000000000000	371401	Shandong	3	11.5129	99999	11.5129	99999	11.5129	99999	0	0	25	2	0	7.31322	1500	7.31322	1500	0	54	1	0	1	1	1	0	3	0	0	182.831	50
3700000000000000	371401	Shandong	3	11.5129	99999	11.5129	99999	11.5129	99999	0	0	25	2	0	7.31322	1500	7.31322	1500	1	20	0	0	1	1	1	0	3	0	0	182.831	50
3700000000000000	371401	Shandong	3	11.5129	99999	11.5129	99999	0	0	0	0	4	2	0	5.99146	400	5.99146	400	0	54	1	0	1	1	1	0	3	0	0	23.9659	8
3700000000000000	371401	Shandong	3	9.21034	10000	9.21034	10000	0	0	0	0	2.6	2	0	4.60517	100	5.01064	150	1	69	1	0	1	1	1	0	3	0	1	11.9734	5.2
3700000000000000	371401	Shandong	3	9.21034	10000	9.21034	10000	0	0	0	0	2.6	2	0	4.60517	100	5.01064	150	0	68	1	0	1	1	1	0	3	0	1	11.9734	5.2
3700000000000000	371401	Shandong	3	11.5129	99999	11.5129	99999	11.5129	99999	0	0	3.6	2	0	6.21461	500	6.21461	500	0	46	1	0	1	1	1	0	3	0	0	22.3726	7.2
3700000000000000	371401	Shandong	3	11.5129	99999	11.5129	99999	11.5129	99999	0	0	3.6	2	0	6.21461	500	6.21461	500	1	43	1	0	1	1	1	0	3	0	0	22.3726	7.2
3700000000000000	371401	Shandong	3	8.85367	7000	11.5129	99999	0	0	0	0	5	2	0	6.39693	600	6.39693	600	1	29	0	0	1	1	1	0	3	0	1	31.9846	10
3700000000000000	371401	Shandong	3	11.4076	90000	8.9872	8000	0	0	11.0021	60000	7.7	3	0	6.21461	500	6.21461	500	0	38	1	0	1	1	1	0	3	0	0	47.8525	23.1
3700000000000000	371401	Shandong	3	11.4076	90000	8.9872	8000	0	0	11.0021	60000	7.7	3	0	6.21461	500	6.21461	500	1	45	1	0	1	1	1	0	3	0	0	47.8525	23.1
3700000000000000	371401	Shandong	3	10.309	30000	8.00637	3000	0	0	10.2036	27000	4	3	0	5.99146	400	5.99146	400	1	48	1	0	1	1	1	0	3	0	0	23.9659	12
3700000000000000	371401	Shandong	3	10.309	30000	9.21034	10000	9.90349	20000	0	0	6	3	0	6.21461	500	6.21461	500	0	58	0	0	1	1	1	0	3	0	0	37.2876	18
3700000000000000	371401	Shandong	3	10.309	30000	9.21034	10000	9.90349	20000	0	0	6	3	0	6.21461	500	6.21461	500	0	33	1	0	1	1	1	0	3	0	0	37.2876	18
3700000000000000	371401	Shandong	3	10.8198	50000	8.69951	6000	0	0	0	0	4	3	0	5.99146	400	5.99146	400	0	42	1	0	1	1	1	0	3	0	0	23.9659	12
3700000000000000	371401	Shandong	3	8.51719	5000	8.51719	5000	0	0	0	0	5	3	0	6.55108	700	6.55108	700	1	64	1	0	1	1	1	0	3	0	1	32.7554	15
3700000000000000	371401	Shandong	3	8.51719	5000	8.51719	5000	0	0	0	0	5	3	0	6.55108	700	6.55108	700	0	60	1	0	1	1	1	0	3	0	1	32.7554	15
3700000000000000	371401	Shandong	3	8.69951	6000	8.69951	6000	0	0	0	0	6	3	0	6.39693	600	6.39693	600	0	54	1	0	1	1	1	0	3	0	0	38.3816	18
3700000000000000	371401	Shandong	3	8.69951	6000	8.69951	6000	0	0	0	0	6	3	0	6.39693	600	6.39693	600	1	56	1	0	1	1	1	0	3	0	1	38.3816	18
3700000000000000	371401	Shandong	3	9.21034	10000	9.21034	10000	0	0	0	0	8	3	0	6.68461	800	6.68461	800	1	58	1	0	1	1	1	0	3	0	1	53.4769	24
3700000000000000	371401	Shandong	3	8.85367	7000	8.85367	7000	0	0	0	0	10	3	0	6.90776	1000	6.90776	1000	0	48	1	0	1	1	1	0	3	0	1	69.0776	30
3700000000000000	371401	Shandong	3	8.85367	7000	8.85367	7000	0	0	0	0	10	3	0	6.90776	1000	6.90776	1000	1	45	1	0	1	1	1	0	3	0	1	69.0776	30
3700000000000000	371401	Shandong	3	8.63052	5600	8.63052	5600	0	0	0	0	6	3	0	6.39693	600	6.39693	600	1	75	1	0	1	1	1	0	3	0	1	38.3816	18
3700000000000000	371401	Shandong	3	8.63052	5600	8.63052	5600	0	0	0	0	6	3	0	6.39693	600	6.39693	600	0	67	1	0	1	1	1	0	3	0	1	38.3816	18
3700000000000000	371401	Shandong	3	11.5129	99999	11.5129	99999	0	0	0	0	4	2	0	6.21461	500	6.21461	500	0	42	1	0	1	1	1	0	3	0	1	24.8584	8
3700000000000000	371401	Shandong	3	11.5129	99999	11.5129	99999	0	0	0	0	4	2	0	6.21461	500	6.21461	500	1	46	1	0	1	1	1	0	3	0	0	24.8584	8
3700000000000000	371401	Shandong	3	11.5129	99999	11.5129	99999	0	0	0	0	9	2	0	6.55108	700	6.55108	700	0	61	1	0	1	1	1	0	3	0	0	58.9597	18
3700000000000000	371401	Shandong	3	11.0021	60000	9.21034	10000	0	0	0	0	2.8	2	0	5.29832	200	5.29832	200	0	53	1	0	1	1	1	0	3	0	1	14.8353	5.6
3700000000000000	371401	Shandong	3	11.0021	60000	9.21034	10000	0	0	0	0	2.8	2	0	5.29832	200	5.29832	200	1	51	1	0	1	1	1	0	3	0	0	14.8353	5.6
3700000000000000	371401	Shandong	3	10.5453	38000	8.00637	3000	10.4631	35000	0	0	3	2	0	5.70378	300	5.70378	300	1	46	0	0	1	1	1	0	3	0	0	17.1114	6
3700000000000000	371401	Shandong	3	10.309	30000	8.00637	3000	0	0	0	0	5	3	0	5.07517	160	5.07517	160	1	51	1	0	1	1	1	0	3	0	1	25.3759	15
3700000000000000	371401	Shandong	3	10.309	30000	8.00637	3000	0	0	0	0	5	3	0	5.07517	160	5.07517	160	0	48	1	0	1	1	1	0	3	0	0	25.3759	15
3700000000000000	371401	Shandong	3	9.21034	10000	8.51719	5000	0	0	8.51719	5000	4	3	0	5.29832	200	5.29832	200	0	52	1	0	1	1	1	0	3	0	1	21.1933	12
3700000000000000	371401	Shandong	3	9.21034	10000	8.51719	5000	0	0	8.51719	5000	4	3	0	5.29832	200	5.29832	200	1	54	1	0	1	1	1	0	3	0	1	21.1933	12
3700000000000000	371402	Shandong	3	10.309	30000	7.31322	1500	0	0	0	0	1.5	3	0	4.82831	125	4.82831	125	0	38	1	0	1	1	1	0	3	0	0	7.24247	4.5
3700000000000000	371402	Shandong	3	10.309	30000	7.31322	1500	0	0	0	0	1.5	3	0	4.82831	125	4.82831	125	1	41	1	0	1	1	1	0	3	0	0	7.24247	4.5
3700000000000000	371402	Shandong	3	10.7579	47000	9.90349	20000	0	0	0	0	13.5	3	0	4.82831	125	4.82831	125	1	34	1	0	1	1	1	0	3	0	1	65.1822	40.5
3700000000000000	371402	Shandong	3	10.7579	47000	9.90349	20000	0	0	0	0	13.5	3	0	4.82831	125	4.82831	125	0	35	1	0	1	1	1	0	3	0	0	65.1822	40.5
3700000000000000	371402	Shandong	3	10.309	30000	10.309	30000	0	0	0	0	8	3	0	7.37776	1600	7.37776	1600	0	55	1	0	1	1	1	0	3	0	0	59.0221	24
3700000000000000	371402	Shandong	3	10.309	30000	10.309	30000	0	0	0	0	8	3	0	7.37776	1600	7.37776	1600	1	54	1	0	1	1	1	0	3	0	0	59.0221	24
3700000000000000	371501	Shandong	3	9.21034	10000	0	0	9.21034	10000	0	0	6	2	1	4.78749	120	4.78749	120	1	63	1	1	1	0	1	1	3	0	1	28.7249	12
3700000000000000	371501	Shandong	3	9.21034	10000	0	0	0	0	0	0	1	2	1	4.60517	100	4.60517	100	1	61	1	1	1	0	1	1	3	0	1	4.60517	2
3700000000000000	371501	Shandong	3	9.21034	10000	0	0	0	0	0	0	1	2	1	4.60517	100	4.60517	100	0	61	1	1	1	0	1	1	3	0	1	4.60517	2
3700000000000000	371501	Shandong	3	11.0021	60000	8.51719	5000	10.5966	40000	10.309	30000	4	2	0	5.85793	350	5.85793	350	1	51	1	1	1	0	1	1	3	0	0	23.4317	8
3700000000000000	371501	Shandong	3	11.0021	60000	8.51719	5000	10.5966	40000	10.309	30000	4	2	0	5.85793	350	5.85793	350	0	49	1	1	1	0	1	1	3	0	1	23.4317	8
3700000000000000	371501	Shandong	3	10.309	30000	0	0	10.309	30000	0	0	2		0	6.06379	430	6.06379	430	1	55	1	1	1	0	1	1	3	0	0	12.1276
3700000000000000	371501	Shandong	3	10.309	30000	0	0	10.309	30000	0	0	2		0	6.06379	430	6.06379	430	0	54	1	1	1	0	1	1	3	0	0	12.1276
3700000000000000	371501	Shandong	3	11.0821	65000	0	0	9.90349	20000	0	0	4	1	0	6.10925	450	6.10925	450	0	53	1	1	1	0	1	1	3	0	1	24.437	4
3700000000000000	371501	Shandong	3	11.0821	65000	0	0	9.90349	20000	0	0	4	1	0	6.10925	450	6.10925	450	1	51	1	1	1	0	1	1	3	0	0	24.437	4
3700000000000000	371501	Shandong	3	11.2898	80000	0	0	11.2898	80000	0	0	1	2	0	5.01064	150	5.01064	150	0	28	1	1	1	0	1	1	3	0	0	5.01063	2
3700000000000000	371501	Shandong	3	11.5129	100000	0	0	0	0	11.5129	100000	1.5	1	0	4.60517	100	4.60517	100	1	56	1	1	1	0	1	1	3	0	0	6.90775	1.5
3700000000000000	371501	Shandong	3	10.8198	50000	8.29405	4000	0	0	0	0	1	1	0	4.60517	100	4.60517	100	1	53	1	1	1	0	1	1	3	0	0	4.60517	1
3700000000000000	371501	Shandong	3	10.8198	50000	8.29405	4000	0	0	0	0	1	1	0	4.60517	100	4.60517	100	0	50	1	1	1	0	1	1	3	0	0	4.60517	1
3700000000000000	371501	Shandong	3	11.5129	100000	7.6009	2000	0	0	11.5129	100000	2	3	0	4.60517	100	4.60517	100	1	51	1	1	1	0	1	1	3	0	0	9.21034	6
3700000000000000	371501	Shandong	3	8.51719	5000	6.90776	1000	6.90776	1000	0	0	0.3	3	0	5.8861	360	5.8861	360	0	61	1	1	1	0	1	1	3	0	1	1.76583	0.9
3700000000000000	371501	Shandong	3	11.2898	80000	9.21034	10000	11.2898	80000	7.6009	2000	6	3	0	5.29832	200	5.29832	200	1	33	1	1	1	0	1	1	3	0	0	31.7899	18
3700000000000000	371501	Shandong	3	11.2898	80000	0	0	11.2898	80000	0	0	0.6	3	0	4.78749	120	4.78749	120	1	34	1	1	1	0	1	1	3	0	1	2.87249	1.8
3700000000000000	371501	Shandong	3	11.2898	80000	0	0	11.2898	80000	0	0	0.6	3	0	4.78749	120	4.78749	120	0	35	1	1	1	0	1	1	3	0	0	2.87249	1.8
3700000000000000	371501	Shandong	3	9.90349	20000	0	0	9.21034	10000	0	0	1	3	0	4.60517	100	4.60517	100	1	60	1	1	1	0	1	1	3	0	1	4.60517	3
3700000000000000	371501	Shandong	3	9.90349	20000	0	0	9.21034	10000	0	0	1	3	0	4.60517	100	4.60517	100	0	60	1	1	1	0	1	1	3	0	0	4.60517	3
3700000000000000	371501	Shandong	3	10.309	30000	0	0	10.309	30000	0	0	3	2	0	4.60517	100	0	0	1	53	1	1	1	0	1	1	3	0	1	13.8155	6
3700000000000000	371501	Shandong	3	10.309	30000	0	0	10.309	30000	0	0	3	2	0	4.60517	100	0	0	0	53	1	1	1	0	1	1	3	0	0	13.8155	6
3700000000000000	371501	Shandong	3	10.8198	50000	0	0	10.8198	50000	6.90776	1000	1	3	0	4.60517	100	4.60517	100	0	44	1	1	1	0	1	1	3	0	0	4.60517	3
3700000000000000	371501	Shandong	3	10.8198	50000	0	0	10.8198	50000	6.90776	1000	1	3	0	4.60517	100	4.60517	100	1	45	1	1	1	0	1	1	3	0	0	4.60517	3
3700000000000000	371501	Shandong	3	10.8198	50000	0	0	10.8198	50000	6.90776	1000	1	3	0	4.60517	100	4.60517	100	1	19	0	1	1	0	1	1	3	0	0	4.60517	3
3700000000000000	371501	Shandong	3	12.6115	300000	9.21034	10000	0	0	10.309	30000	2	2	0	5.99146	400	5.99146	400	1	28	1	1	1	0	1	1	3	0	0	11.9829	4
3700000000000000	371501	Shandong	3	8.9872	8000	8.9872	8000	0	0	0	0	2	3	0	5.70378	300	5.70378	300	1	46	1	1	1	0	1	1	3	0	0	11.4076	6
3700000000000000	371501	Shandong	3	8.9872	8000	8.9872	8000	0	0	0	0	2	3	0	5.70378	300	5.70378	300	0	46	1	1	1	0	1	1	3	0	1	11.4076	6
3700000000000000	371501	Shandong	3	11.0021	60000	8.29405	4000	10.8198	50000	0	0	3	3	0	5.70378	300	5.70378	300	0	47	1	1	1	0	1	1	3	0	1	17.1114	9
3700000000000000	371501	Shandong	3	10.309	30000	6.90776	1000	10.2036	27000	0	0	1	3	0	5.29832	200	5.29832	200	1	45	1	1	1	0	1	1	3	0	0	5.29832	3
3700000000000000	371501	Shandong	3	9.90349	20000	6.90776	1000	9.21034	10000	0	0	2	3	0	4.78749	120	4.78749	120	0	17	0	1	1	0	1	1	3	0	1	9.57498	6
3700000000000000	371501	Shandong	3	9.90349	20000	6.90776	1000	9.21034	10000	0	0	2	3	0	4.78749	120	4.78749	120	0	50	1	1	1	0	1	1	3	0	1	9.57498	6
3700000000000000	371502	Shandong	3	9.21034	10000	0	0	9.21034	10000	0	0	0.1	1	0	3.4012	30	3.4012	30	0	53	1	1	1	1	1	1	3	0	1	0.34012	0.1
3700000000000000	371601	Shandong	3	9.21034	10000	0	0	0	0	0	0	7	3	1	7.00307	1100	7.00307	1100	1	71	1	1	1	1	1	0	3	0	0	49.0215	21
3700000000000000	371601	Shandong	3	11.1563	70000	10.309	30000	0	0	0	0	20	3	1	7.6009	2000	7.6009	2000	0	33	1	1	1	1	1	0	3	0	0	152.018	60
3700000000000000	371601	Shandong	3	11.1563	70000	10.309	30000	0	0	0	0	20	3	1	7.6009	2000	7.6009	2000	1	33	1	1	1	1	1	0	3	0	0	152.018	60
3700000000000000	371601	Shandong	3	6.90776	1000	0	0	0	0	0	0	10	3	1	7.00307	1100	7.00307	1100	0	74	1	1	1	1	1	0	3	0	1	70.0306	30
3700000000000000	371601	Shandong	3	9.90349	20000	10.5966	40000	0	0	0	0	20	3	1	7.62071	2040	7.62071	2040	1	43	1	1	1	1	1	0	3	0	1	152.414	60
3700000000000000	371601	Shandong	3	9.90349	20000	10.5966	40000	0	0	0	0	20	3	1	7.62071	2040	7.62071	2040	0	17	0	1	1	1	1	0	3	0	1	152.414	60
3700000000000000	371601	Shandong	3	9.90349	20000	10.5966	40000	0	0	0	0	20	3	1	7.62071	2040	7.62071	2040	0	44	1	1	1	1	1	0	3	0	1	152.414	60
3700000000000000	371601	Shandong	3	9.48797	13200	9.21034	10000	0	0	0	0	3.5	3	0	6.21461	500	6.21461	500	1	66	0	1	1	1	1	0	3	0	1	21.7511	10.5
3700000000000000	371601	Shandong	3	9.21034	10000	8.9872	8000	0	0	0	0	10	3	1	7.00307	1100	7.00307	1100	0	73	1	1	1	1	1	0	3	0	0	70.0306	30
3700000000000000	371601	Shandong	3	9.21034	10000	8.9872	8000	0	0	0	0	10	3	1	7.00307	1100	7.00307	1100	1	73	1	1	1	1	1	0	3	0	1	70.0306	30
3700000000000000	371601	Shandong	3	11.2898	80000	10.309	30000	10.5966	40000	0	0	18	3	0	7.86327	2600	7.86327	2600	0	58	1	1	1	1	1	0	3	0	1	141.539	54
3700000000000000	371601	Shandong	3	9.90349	20000	0	0	0	0	0	0	20	3	1	7.82405	2500	7.82405	2500	1	64	1	1	1	1	1	0	3	0	0	156.481	60
3700000000000000	371601	Shandong	3	9.90349	20000	0	0	0	0	0	0	20	3	1	7.82405	2500	7.82405	2500	0	61	1	1	1	1	1	0	3	0	1	156.481	60
3700000000000000	371601	Shandong	3	9.39266	12000	8.51719	5000	0	0	0	0	10	3	1	7.00307	1100	7.00307	1100	0	72	1	1	1	1	1	0	3	0	1	70.0306	30
3700000000000000	371601	Shandong	3	9.39266	12000	8.51719	5000	0	0	0	0	10	3	1	7.00307	1100	7.00307	1100	1	73	1	1	1	1	1	0	3	0	0	70.0306	30
3700000000000000	371601	Shandong	3	10.309	30000	8.51719	5000	0	0	0	0	28	3	0	7.71869	2250	7.71869	2250	1	45	1	1	1	1	1	0	3	0	1	216.123	84
3700000000000000	371601	Shandong	3	10.309	30000	0	0	0	0	0	0	30	3	1	7.6009	2000	7.6009	2000	1	50	1	1	1	1	1	0	3	0	0	228.027	90
3700000000000000	371601	Shandong	3	7.09008	1200	7.09008	1200	0	0	0	0	2	3	1	4.78749	120	4.78749	120	0	66	0	1	1	1	1	0	3	0	1	9.57498	6
3700000000000000	371601	Shandong	3	8.51719	5000	8.51719	5000	0	0	0	0	4	3	0	6.21461	500	6.21461	500	0	64	0	1	1	1	1	0	3	0	0	24.8584	12
3700000000000000	371601	Shandong	3	9.90349	20000	9.90349	20000	0	0	0	0	15	3	0	6.90776	1000	6.90776	1000	1	64	1	1	1	1	1	0	3	0	0	103.616	45
3700000000000000	371601	Shandong	3	9.90349	20000	9.90349	20000	0	0	0	0	15	3	0	6.90776	1000	6.90776	1000	0	66	1	1	1	1	1	0	3	0	1	103.616	45
3700000000000000	371601	Shandong	3	9.90349	20000	9.90349	20000	0	0	0	0	10	3	0	6.90776	1000	6.90776	1000	0	60	1	1	1	1	1	0	3	0	1	69.0776	30
3700000000000000	371601	Shandong	3	9.90349	20000	9.90349	20000	0	0	0	0	10	3	0	6.90776	1000	6.90776	1000	1	64	1	1	1	1	1	0	3	0	1	69.0776	30
3700000000000000	371601	Shandong	3	10.8198	50000	10.309	30000	9.90349	20000	0	0	20	3	0	7.86327	2600	7.86327	2600	0	42	1	1	1	1	1	0	3	0	1	157.265	60
3700000000000000	371601	Shandong	3	10.8198	50000	9.90349	20000	10.309	30000	0	0	20	3	0	7.86327	2600	7.86327	2600	1	15	0	1	1	1	1	0	3	0	0	157.265	60
3700000000000000	371601	Shandong	3	10.309	30000	11.2898	80000	0	0	0	0	30	3	0	7.90101	2700	7.90101	2700	0	62	1	1	1	1	1	0	3	0	1	237.03	90
3700000000000000	371601	Shandong	3	10.309	30000	11.2898	80000	0	0	0	0	30	3	0	7.90101	2700	7.90101	2700	1	67	1	1	1	1	1	0	3	0	0	237.03	90
3700000000000000	371601	Shandong	3	10.309	30000	9.90349	20000	9.21034	10000	0	0	24	3	0	6.90776	1000	6.90776	1000	0	52	1	1	1	1	1	0	3	0	0	165.786	72
3700000000000000	371601	Shandong	3	9.90349	20000	10.5966	40000	0	0	0	0	25	3	0	7.86327	2600	7.86327	2600	1	37	1	1	1	1	1	0	3	0	0	196.582	75
3700000000000000	371601	Shandong	3	9.90349	20000	10.5966	40000	0	0	0	0	25	3	0	7.86327	2600	7.86327	2600	0	35	1	1	1	1	1	0	3	0	0	196.582	75
3700000000000000	371601	Shandong	3	9.90349	20000	9.90349	20000	0	0	0	0	18	3	0	8.00637	3000	8.00637	3000	1	55	0	1	1	1	1	0	3	0	1	144.115	54
3700000000000000	371601	Shandong	3	10.8198	50000	9.90349	20000	10.309	30000	0	0	15	3	0	7.31322	1500	7.31322	1500	0	52	1	1	1	1	1	0	3	0	0	109.698	45
3700000000000000	371601	Shandong	3	11.5129	100000	11.5129	100000	9.21034	10000	0	0	28	3	0	7.31322	1500	7.31322	1500	0	48	1	1	1	1	1	0	3	0	0	204.77	84
3700000000000000	371601	Shandong	3	11.9184	150000	11.9184	150000	0	0	0	0	15	3	1	7.31322	1500	7.31322	1500	1	18	0	1	1	1	1	0	3	0	0	109.698	45
3700000000000000	371601	Shandong	3	10.309	30000	11.0021	60000	0	0	0	0	30	3	0	8.51719	5000	8.51719	5000	0	51	1	1	1	1	1	0	3	0	0	255.516	90
3700000000000000	371601	Shandong	3	10.309	30000	11.0021	60000	0	0	0	0	30	3	0	8.51719	5000	8.51719	5000	1	48	1	1	1	1	1	0	3	0	0	255.516	90
3700000000000000	371601	Shandong	3	10.5966	40000	10.5966	40000	0	0	0	0	20	3	0	7.82405	2500	7.82405	2500	1	50	1	1	1	1	1	0	3	0	1	156.481	60
3700000000000000	371601	Shandong	3	10.7579	47000	10.8198	50000	9.90349	20000	0	0	28	3	0	7.91936	2750	7.91936	2750	1	54	1	1	1	1	1	0	3	0	0	221.742	84
3700000000000000	371601	Shandong	3	10.7579	47000	10.8198	50000	9.90349	20000	0	0	28	3	0	7.91936	2750	7.91936	2750	0	54	1	1	1	1	1	0	3	0	0	221.742	84
3700000000000000	371601	Shandong	3	9.90349	20000	9.90349	20000	0	0	0	0	8	3	1	7.00307	1100	7.00307	1100	1	69	1	1	1	1	1	0	3	0	1	56.0245	24
3700000000000000	371601	Shandong	3	9.90349	20000	9.90349	20000	0	0	0	0	8	3	1	7.00307	1100	7.00307	1100	0	66	1	1	1	1	1	0	3	0	0	56.0245	24
3700000000000000	371601	Shandong	3	10.309	30000	10.8198	50000	0	0	0	0	30	3	0	8.26873	3900	8.26873	3900	1	55	1	1	1	1	1	0	3	0	0	248.062	90
3700000000000000	371601	Shandong	3	11.0021	60000	10.5966	40000	10.309	30000	0	0	18	3	1	7.6009	2000	9.90349	20000	1	31	1	1	1	1	1	0	3	0	0	136.816	54
3700000000000000	371601	Shandong	3	11.0021	60000	10.5966	40000	10.309	30000	0	0	18	3	1	7.6009	2000	9.90349	20000	0	66	1	1	1	1	1	0	3	0	0	136.816	54
3700000000000000	371601	Shandong	3	11.0021	60000	9.90349	20000	10.8198	50000	0	0	11	3	0	7.31322	1500	7.31322	1500	0	27	0	1	1	1	1	0	3	0	0	80.4454	33
3700000000000000	371601	Shandong	3	11.0021	60000	9.90349	20000	10.8198	50000	0	0	11	3	0	7.31322	1500	7.31322	1500	1	60	1	1	1	1	1	0	3	0	0	80.4454	33
3700000000000000	371601	Shandong	3	9.90349	20000	10.5966	40000	0	0	0	0	20	3	0	7.6009	2000	7.6009	2000	1	64	1	1	1	1	1	0	3	0	1	152.018	60
3700000000000000	371601	Shandong	3	9.90349	20000	10.5966	40000	0	0	0	0	20	3	0	7.6009	2000	7.6009	2000	0	60	1	1	1	1	1	0	3	0	1	152.018	60
3700000000000000	371601	Shandong	3	9.21034	10000	9.21034	10000	0	0	0	0	10	2	0	6.39693	600	6.39693	600	1	43	1	1	1	1	1	0	3	0	1	63.9693	20
4100000000000000	410101	Henan	2	8.00637	3000	8.00637	3000	0	0	0	0	2	3	0	3.91202	50	3.91202	50	0	63	1	1	1	0	1	0	3	0	1	7.82405	6
4100000000000000	410101	Henan	2	8.00637	3000	8.00637	3000	0	0	0	0	7.2	2	0	6.55108	700	6.55108	700	1	59	1	1	1	0	1	0	3	0	1	47.1678	14.4
4100000000000000	410101	Henan	2	8.51719	5000	8.51719	5000	0	0	0	0	7	3	0	6.55108	700	6.55108	700	1	59	1	1	1	0	1	0	3	0	1	45.8576	21
4100000000000000	410101	Henan	2	8.51719	5000	8.51719	5000	0	0	0	0	7	3	0	6.55108	700	6.55108	700	0	60	1	1	1	0	1	0	3	0	0	45.8576	21
4100000000000000	410101	Henan	2	11.2898	80000	10.309	30000	10.8198	50000	0	0	7	3	0	6.68461	800	6.68461	800	0	46	1	1	1	0	1	0	3	0	0	46.7923	21
4100000000000000	410101	Henan	2	11.2898	80000	10.309	30000	10.8198	50000	0	0	7	3	0	6.68461	800	6.68461	800	0	25	1	1	1	0	1	0	3	0	0	46.7923	21
4100000000000000	410101	Henan	2	11.2898	80000	10.309	30000	10.8198	50000	0	0	7	3	0	6.68461	800	6.68461	800	1	46	1	1	1	0	1	0	3	0	0	46.7923	21
4100000000000000	410101	Henan	2	10.5966	40000	8.29405	4000	9.90349	20000	0	0	10	3	0	6.55108	700	6.55108	700	0	43	1	1	1	0	1	0	3	0	1	65.5108	30
4100000000000000	410101	Henan	2	10.5966	40000	8.29405	4000	9.90349	20000	0	0	10	3	0	6.55108	700	6.55108	700	0	14	0	1	1	0	1	0	3	0	0	65.5108	30
4100000000000000	410101	Henan	2	8.00637	3000	8.00637	3000	0	0	0	0	2	3	0	5.29832	200	5.29832	200	1	68	1	1	1	0	1	0	3	0	1	10.5966	6
4100000000000000	410101	Henan	2	8.00637	3000	8.00637	3000	0	0	0	0	2	3	0	5.29832	200	5.29832	200	0	68	1	1	1	0	1	0	3	0	0	10.5966	6
4100000000000000	410101	Henan	2	8.51719	5000	8.51719	5000	0	0	0	0	7	3	0	6.74524	850	6.74524	850	1	29	0	1	1	0	1	0	3	0	1	47.2167	21
4100000000000000	410101	Henan	2	8.51719	5000	8.51719	5000	0	0	0	0	10	3	0	6.90776	1000	6.90776	1000	1	51	1	1	1	0	1	0	3	0	1	69.0776	30
4100000000000000	410101	Henan	2	8.51719	5000	8.51719	5000	0	0	0	0	10	3	0	6.90776	1000	6.90776	1000	0	51	1	1	1	0	1	0	3	0	1	69.0776	30
4100000000000000	410101	Henan	2	8.51719	5000	6.90776	1000	0	0	6.21461	500	2	2	0	4.60517	100	4.60517	100	0	47	1	1	1	0	1	0	3	0	1	9.21034	4
4100000000000000	410101	Henan	2	8.51719	5000	8.51719	5000	0	0	0	0	8	2	0	6.90776	1000	6.90776	1000	0	60	1	1	1	0	1	0	3	0	0	55.262	16
4100000000000000	410101	Henan	2	8.51719	5000	8.51719	5000	0	0	0	0	8	2	0	6.90776	1000	6.90776	1000	1	64	1	1	1	0	1	0	3	0	0	55.262	16
4100000000000000	410101	Henan	2	9.21034	10000	8.51719	5000	0	0	0	0	4	2	0	6.21461	500	6.21461	500	0	40	1	1	1	0	1	0	3	0	0	24.8584	8
4100000000000000	410101	Henan	2	6.90776	1000	6.90776	1000	0	0	0	0	0.6	2	0	4.60517	100	4.60517	100	1	67	1	1	1	0	1	0	3	0	1	2.7631	1.2
4100000000000000	410101	Henan	2	8.00637	3000	8.00637	3000	0	0	0	0	4	2	0	5.99146	400	5.99146	400	0	70	1	1	1	0	1	0	3	0	1	23.9659	8
4100000000000000	410101	Henan	2	8.00637	3000	8.00637	3000	0	0	0	0	4	2	0	5.99146	400	5.99146	400	1	69	1	1	1	0	1	0	3	0	0	23.9659	8
4100000000000000	410101	Henan	2	6.90776	1000	6.90776	1000	0	0	0	0	3	1	0	5.70378	300	5.70378	300	1	59	1	1	1	0	1	0	3	0	1	17.1114	3
4100000000000000	410101	Henan	2	8.69951	6000	8.69951	6000	0	0	0	0	4	2	0	5.99146	400	5.99146	400	0	19	0	1	1	0	1	0	3	0	0	23.9659	8
4100000000000000	410101	Henan	2	8.69951	6000	8.69951	6000	0	0	0	0	4	2	0	5.99146	400	5.99146	400	0	43	1	1	1	0	1	0	3	0	1	23.9659	8
4100000000000000	410101	Henan	2	8.69951	6000	8.69951	6000	0	0	0	0	4	2	0	5.99146	400	5.99146	400	0	15	0	1	1	0	1	0	3	0	0	23.9659	8
4100000000000000	410101	Henan	2	8.69951	6000	8.69951	6000	0	0	0	0	4	2	0	5.99146	400	5.99146	400	1	42	1	1	1	0	1	0	3	0	1	23.9659	8
4100000000000000	410101	Henan	2	6.90776	1000	6.90776	1000	0	0	0	0	1	2	0	4.60517	100	4.60517	100	1	66	1	1	1	0	1	0	3	0	1	4.60517	2
4100000000000000	410101	Henan	2	11.5129	99999	11.5129	99999	0	0	0	0	7	2	0	6.55108	700	6.55108	700	1	67	1	1	1	0	1	0	3	0	1	45.8576	14
4100000000000000	410101	Henan	2	11.5129	99999	11.5129	99999	0	0	0	0	7	2	0	6.55108	700	6.55108	700	0	65	1	1	1	0	1	0	3	0	0	45.8576	14
4100000000000000	410101	Henan	2	8.29405	4000	8.29405	4000	0	0	0	0	6	2	0	6.21461	500	6.21461	500	0	57	1	1	1	0	1	0	3	0	1	37.2876	12
4100000000000000	410101	Henan	2	8.29405	4000	8.29405	4000	0	0	0	0	6	2	0	6.21461	500	6.21461	500	1	57	1	1	1	0	1	0	3	0	1	37.2876	12
4100000000000000	410101	Henan	2	10.309	30000	7.6009	2000	10.24	28000	0	0	2	2	0	5.19296	180	5.19296	180	0	43	1	1	1	0	1	0	3	0	1	10.3859	4
4100000000000000	410101	Henan	2	10.309	30000	7.6009	2000	10.24	28000	0	0	2	2	0	5.19296	180	5.19296	180	0	14	0	1	1	0	1	0	3	0	0	10.3859	4
4100000000000000	410101	Henan	2	8.51719	5000	8.51719	5000	0	0	0	0	8	2	0	6.68461	800	6.68461	800	1	69	0	1	1	0	1	0	3	0	1	53.4769	16
4100000000000000	410103	Henan	2	9.21034	10000	8.51719	5000	0	0	0	0	5	1	0	6.21461	500	6.21461	500	1	47	0	1	1	0	1	0	3	0	1	31.073	5
4100000000000000	410103	Henan	2	9.21034	10000	8.00637	3000	9.21034	10000	8.00637	3000	7	3	0	6.68461	800	6.68461	800	0	54	1	1	1	0	1	0	3	0	0	46.7923	21
4100000000000000	410103	Henan	2	9.21034	10000	8.00637	3000	9.21034	10000	8.00637	3000	7	3	0	6.68461	800	6.68461	800	1	50	1	1	1	0	1	0	3	0	1	46.7923	21
4100000000000000	410103	Henan	2	9.90349	20000	9.79813	18000	10.5966	40000	0	0	4	2	0	6.21461	500	6.21461	500	0	64	1	1	1	0	1	0	3	0	0	24.8584	8
4100000000000000	410103	Henan	2	7.82405	2500	7.09008	1200	0	0	0	0	3	2	0	5.79909	330	5.79909	330	1	72	1	1	1	0	1	0	3	0	1	17.3973	6
4100000000000000	410103	Henan	2	7.82405	2500	7.09008	1200	0	0	0	0	3	2	0	5.79909	330	5.79909	330	0	72	1	1	1	0	1	0	3	0	0	17.3973	6
4100000000000000	410103	Henan	2	8.69951	6000	8.00637	3000	0	0	0	0	5	2	0	5.79909	330	5.79909	330	0	54	1	1	1	0	1	0	3	0	1	28.9955	10
4100000000000000	410103	Henan	2	8.69951	6000	8.00637	3000	0	0	0	0	5	2	0	5.79909	330	5.79909	330	1	57	1	1	1	0	1	0	3	0	1	28.9955	10
4100000000000000	410103	Henan	2	11.5129	99999	11.5129	99999	0	0	0	0	1	2	0	4.70048	110	4.70048	110	1	64	0	1	1	0	1	0	3	0	0	4.70048	2
4100000000000000	410103	Henan	2	9.21034	10000	8.9872	8000	0	0	0	0	5	2	0	6.21461	500	6.21461	500	0	54	1	1	1	0	1	0	3	0	0	31.073	10
4100000000000000	410103	Henan	2	9.21034	10000	8.9872	8000	0	0	0	0	5	2	0	6.21461	500	6.21461	500	1	60	1	1	1	0	1	0	3	0	1	31.073	10
4100000000000000	410103	Henan	2	8.69951	6000	8.29405	4000	0	0	0	0	3	2	0	5.70378	300	5.70378	300	0	70	1	1	1	0	1	0	3	0	1	17.1114	6
4100000000000000	410103	Henan	2	8.69951	6000	8.29405	4000	0	0	0	0	3	2	0	5.70378	300	5.70378	300	1	71	1	1	1	0	1	0	3	0	0	17.1114	6
4100000000000000	410103	Henan	2	8.00637	3000	8.00637	3000	0	0	0	0	5	2	0	4.65396	105	4.65396	105	1	65	1	1	1	0	1	0	3	0	1	23.2698	10
4100000000000000	410103	Henan	2	8.00637	3000	8.00637	3000	0	0	0	0	5	2	0	4.65396	105	4.65396	105	0	62	1	1	1	0	1	0	3	0	0	23.2698	10
4100000000000000	410103	Henan	2	8.51719	5000	8.51719	5000	0	0	0	0	5	2	0	6.21461	500	6.21461	500	1	68	0	1	1	0	1	0	3	0	1	31.073	10
4100000000000000	410103	Henan	2	10.309	30000	8.00637	3000	10.2036	27000	0	0	3	2	0	5.99146	400	5.99146	400	0	62	1	1	1	0	1	0	3	0	0	17.9744	6
4100000000000000	410103	Henan	2	9.21034	10000	9.21034	10000	8.9872	8000	0	0	5	2	0	6.21461	500	6.21461	500	0	69	1	1	1	0	1	0	3	0	0	31.073	10
4100000000000000	410103	Henan	2	9.21034	10000	9.21034	10000	0	0	0	0	3	2	0	5.29832	200	5.29832	200	0	48	1	1	1	0	1	0	3	0	1	15.8949	6
4100000000000000	410103	Henan	2	9.90349	20000	8.85367	7000	0	0	0	0	3	2	0	5.70378	300	5.70378	300	0	27	1	1	1	0	1	0	3	0	1	17.1114	6
4100000000000000	410103	Henan	2	10.309	30000	9.21034	10000	9.90349	20000	0	0	1	2	0	4.60517	100	4.60517	100	0	46	1	1	1	0	1	0	3	0	0	4.60517	2
4100000000000000	410103	Henan	2	10.309	30000	9.21034	10000	9.90349	20000	0	0	1	2	0	4.60517	100	4.60517	100	0	18	0	1	1	0	1	0	3	0	0	4.60517	2
4100000000000000	410103	Henan	2			0	0	0	0	0	0	5	2	0	6.21461	500	6.21461	500	1	62	1	1	1	0	1	0	3	0	0	31.073	10
4100000000000000	410103	Henan	2			0	0	0	0	0	0	5	2	0	6.21461	500	6.21461	500	0	61	1	1	1	0	1	0	3	0	0	31.073	10
4100000000000000	410103	Henan	2	9.90349	20000	9.21034	10000	9.21034	10000	0	0	5	2	0	6.21461	500	6.21461	500	0	44	1	1	1	0	1	0	3	0	0	31.073	10
4100000000000000	410103	Henan	2	9.90349	20000	9.21034	10000	9.21034	10000	0	0	5	2	0	6.21461	500	6.21461	500	1	46	1	1	1	0	1	0	3	0	0	31.073	10
4100000000000000	410103	Henan	2	9.90349	20000	8.00637	3000	9.21034	10000	0	0	1.5	2	0	4.60517	100	4.60517	100	1	18	0	1	1	0	1	0	3	0	0	6.90775	3
4100000000000000	410103	Henan	2	9.90349	20000	8.00637	3000	9.21034	10000	0	0	1.5	2	0	4.60517	100	4.60517	100	1	55	1	1	1	0	1	0	3	0	1	6.90775	3
4100000000000000	410103	Henan	2	10.5966	40000	9.74097	17000	10.0432	23000	0	0	3	2	0	5.85793	350	5.85793	350	0	26	1	1	1	0	1	0	3	0	0	17.5738	6
4100000000000000	410103	Henan	2	10.5966	40000	9.74097	17000	10.0432	23000	0	0	3	2	0	5.85793	350	5.85793	350	0	51	1	1	1	0	1	0	3	0	1	17.5738	6
4100000000000000	410103	Henan	2	8.51719	5000	8.51719	5000	0	0	0	0	2	2	0	3.91202	50	0	0	1	64	1	1	1	0	1	0	3	0	1	7.82405	4
4100000000000000	410103	Henan	2	8.51719	5000	8.51719	5000	0	0	0	0	2	2	0	3.91202	50	0	0	0	63	1	1	1	0	1	0	3	0	1	7.82405	4
4100000000000000	410501	Henan	2			1.60944	5	0	0	0.693147	2	260	2	1	8.51719	5000	0	0	1	51	1	1	1	1	1	0	2	0	0	2214.47	520
4100000000000000	410501	Henan	2			1.60944	5	0	0	0.693147	2	260	2	1	8.51719	5000	0	0	0	52	1	1	1	1	1	0	2	0	0	2214.47	520
4100000000000000	410501	Henan	2			1.60944	5	0	0	0.693147	2	260	2	1	8.51719	5000	0	0	0	28	1	1	1	1	1	0	2	0	0	2214.47	520
4100000000000000	410501	Henan	2			1.60944	5	0	0	0.693147	2	260	2	1	8.51719	5000	0	0	1	25	1	1	1	1	1	0	2	0	0	2214.47	520
4100000000000000	410501	Henan	2	9.90349	20000	9.90349	20000	0	0	0	0	7	2	0	5.70378	300	5.29832	200	1	15	0	1	1	1	1	0	2	0	1	39.9265	14
4100000000000000	410501	Henan	2	9.90349	20000	9.90349	20000	0	0	0	0	7	2	0	5.70378	300	5.29832	200	0	49	1	1	1	1	1	0	2	0	0	39.9265	14
4100000000000000	410501	Henan	2	9.90349	20000	9.90349	20000	0	0	0	0	7	2	0	5.70378	300	5.29832	200	1	49	1	1	1	1	1	0	2	0	1	39.9265	14
4100000000000000	410501	Henan	2	11.9829	160000	11.9829	160000	0	0	0	0	170	2	1	8.00637	3000	8.00637	3000	1	51	1	1	1	1	1	0	2	0	0	1361.08	340
4100000000000000	410501	Henan	2	11.9829	160000	11.9829	160000	0	0	0	0	170	2	1	8.00637	3000	8.00637	3000	0	51	1	1	1	1	1	0	2	0	0	1361.08	340
4100000000000000	410501	Henan	2	11.9829	160000	11.9829	160000	0	0	0	0	170	2	1	8.00637	3000	8.00637	3000	0	25	1	1	1	1	1	0	2	0	0	1361.08	340
4100000000000000	410501	Henan	2	9.90349	20000	9.90349	20000	0	0	0	0	7	2	0	6.39693	600	6.39693	600	0	48	1	1	1	1	1	0	2	0	1	44.7785	14
4100000000000000	410501	Henan	2	7.6009	2000	0	0	7.6009	2000	0	0	4	2	0	6.21461	500	6.21461	500	0	49	1	1	1	1	1	0	2	0	0	24.8584	8
4100000000000000	410501	Henan	2	10.1266	25000	10.1266	25000	0	0	0	0	18	1	0	7.20786	1350	7.20786	1350	0	59	1	1	1	1	1	0	2	0	1	129.742	18
4100000000000000	410501	Henan	2	10.1266	25000	10.1266	25000	0	0	0	0	18	1	0	7.20786	1350	7.20786	1350	1	65	1	1	1	1	1	0	2	0	1	129.742	18
4100000000000000	410501	Henan	2	9.90349	20000	9.21034	10000	9.21034	10000	0	0	10	2	0	6.90776	1000	6.90776	1000	0	55	1	1	1	1	1	0	2	0	1	69.0776	20
4100000000000000	410501	Henan	2	9.90349	20000	9.21034	10000	9.21034	10000	0	0	10	2	0	6.90776	1000	6.90776	1000	0	34	1	1	1	1	1	0	2	0	0	69.0776	20
4100000000000000	410501	Henan	2	10.4631	35000	8.69951	6000	10.2751	29000	0	0	6	2	0	7.09008	1200	7.09008	1200	1	51	1	1	1	1	1	0	2	0	0	42.5405	12
4100000000000000	410502	Henan	2	9.21034	10000	7.6009	2000	8.9872	8000	0	0	4.4	2	0	5.99146	400	5.99146	400	0	50	1	1	1	1	0	0	2	0	0	26.3624	8.8
4100000000000000	410502	Henan	2	9.21034	10000	7.6009	2000	8.9872	8000	0	0	4.4	2	0	5.99146	400	5.99146	400	1	51	1	1	1	1	0	0	2	0	1	26.3624	8.8
4100000000000000	410502	Henan	2	9.21034	10000	9.21034	10000	0	0	0	0	6	2	0	6.55108	700	6.55108	700	1	45	1	1	1	1	0	0	2	0	0	39.3065	12
4100000000000000	410502	Henan	2	9.21034	10000	9.21034	10000	0	0	0	0	6	2	0	6.55108	700	6.55108	700	0	14	0	1	1	1	0	0	2	0	1	39.3065	12
4100000000000000	410502	Henan	2	8.69951	6000	8.00637	3000	8.00637	3000	0	0	6	2	0	6.68461	800	6.68461	800	1	60	1	1	1	1	0	0	2	0	1	40.1077	12
4100000000000000	410502	Henan	2	8.9872	8000	8.9872	8000	0	0	0	0	10.5	2	0	6.90776	1000	6.90776	1000	0	68	1	1	1	1	0	0	2	0	1	72.5314	21
4100000000000000	410502	Henan	2	8.9872	8000	8.9872	8000	0	0	0	0	10.5	2	0	6.90776	1000	6.90776	1000	1	69	1	1	1	1	0	0	2	0	1	72.5314	21
4100000000000000	410502	Henan	2	9.21034	10000	8.00637	3000	8.85367	7000	0	0	5	2	0	6.45047	633	6.45047	633	1	67	1	1	1	1	0	0	2	0	0	32.2523	10
4100000000000000	410502	Henan	2	10.0858	24000	0	0	10.0858	24000	0	0	4	2	0	6.21461	500	6.21461	500	0	61	1	1	1	1	0	0	2	0	1	24.8584	8
4100000000000000	410502	Henan	2	10.0858	24000	0	0	10.0858	24000	0	0	4	2	0	6.21461	500	6.21461	500	0	35	0	1	1	1	0	0	2	0	1	24.8584	8
4100000000000000	410502	Henan	2	8.00637	3000	7.6009	2000	0	0	0	0	8	3	0	6.90776	1000	6.90776	1000	0	69	1	1	1	1	0	0	2	0	0	55.262	24
4100000000000000	410502	Henan	2	8.00637	3000	7.6009	2000	0	0	0	0	8	3	0	6.90776	1000	6.90776	1000	1	69	1	1	1	1	0	0	2	0	1	55.262	24
4100000000000000	410502	Henan	2			0	0	0	0	0	0	4		0	6.10925	450	6.10925	450	0	49	1	1	1	1	0	0	2	0	0	24.437
4100000000000000	410601	Henan	2	10.309	30000	0	0	9.61581	15000	0	0	1	2	0	4.60517	100	4.60517	100	1	40	1	0	0	0	0	0	3	0	0	4.60517	2
4100000000000000	410601	Henan	2	10.1266	25000	10.1266	25000	0	0	0	0	6.8	2	0	6.90776	1000	6.90776	1000	1	59	1	0	0	0	0	0	3	0	0	46.9727	13.6
4100000000000000	410601	Henan	2	10.1266	25000	10.1266	25000	0	0	0	0	6.8	2	0	6.90776	1000	6.90776	1000	0	61	1	0	0	0	0	0	3	0	1	46.9727	13.6
4100000000000000	410601	Henan	2	11.2898	80000	0	0	11.2898	80000	0	0	5	2	0	4.60517	100	4.60517	100	1	63	1	0	0	0	0	0	3	0	0	23.0258	10
4100000000000000	410601	Henan	2	11.2898	80000	0	0	11.2898	80000	0	0	5	2	0	4.60517	100	4.60517	100	0	36	1	0	0	0	0	0	3	0	0	23.0258	10
4100000000000000	410601	Henan	2	11.2898	80000	0	0	11.2898	80000	0	0	5	2	0	4.60517	100	4.60517	100	1	34	1	0	0	0	0	0	3	0	0	23.0258	10
4100000000000000	410601	Henan	2	11.0021	60000	11.0021	60000	0	0	0	0	6	2	0	6.68461	800	6.68461	800	1	51	1	0	0	0	0	0	3	0	0	40.1077	12
4100000000000000	410601	Henan	2	11.0021	60000	11.0021	60000	0	0	0	0	6	2	0	6.68461	800	6.68461	800	0	51	1	0	0	0	0	0	3	0	0	40.1077	12
4100000000000000	410601	Henan	2	10.309	30000	9.21034	10000	9.90349	20000	0	0	6	2	0	6.39693	600	6.39693	600	1	52	1	0	0	0	0	0	3	0	1	38.3816	12
4100000000000000	410601	Henan	2	8.00637	3000	8.51719	5000	0	0	0	0	6	2	0	6.39693	600	6.39693	600	0	61	1	0	0	0	0	0	3	0	1	38.3816	12
4100000000000000	410601	Henan	2	8.00637	3000	8.51719	5000	0	0	0	0	6	2	0	6.39693	600	6.39693	600	1	63	1	0	0	0	0	0	3	0	1	38.3816	12
4100000000000000	410601	Henan	2	10.4631	35000	8.51719	5000	0	0	0	0	2.5	2	0	5.29832	200	5.29832	200	0	47	1	0	0	0	0	0	3	0	0	13.2458	5
4100000000000000	410601	Henan	2	10.8198	50000	8.51719	5000	10.7144	45000	0	0	5	2	0	6.39693	600	6.39693	600	1	54	1	0	0	0	0	0	3	0	0	31.9846	10
4100000000000000	410601	Henan	2	9.90349	20000	9.90349	20000	0	0	0	0	8	2	1	6.80239	900	6.80239	900	0	55	1	0	0	0	0	0	3	0	0	54.4192	16
4100000000000000	410601	Henan	2	9.90349	20000	9.90349	20000	0	0	0	0	8	2	1	6.80239	900	6.80239	900	1	55	1	0	0	0	0	0	3	0	1	54.4192	16
4100000000000000	410601	Henan	2	10.309	30000	8.51719	5000	10.1266	25000	0	0	5.6	3	0	6.21461	500	6.21461	500	0	29	1	0	0	0	0	0	3	0	0	34.8018	16.8
4100000000000000	410601	Henan	2	10.309	30000	8.51719	5000	10.1266	25000	0	0	5.6	3	0	6.21461	500	6.21461	500	1	31	1	0	0	0	0	0	3	0	1	34.8018	16.8
4100000000000000	410601	Henan	2	11.2898	80000	9.90349	20000	11.0021	60000	0	0	8	3	0	6.80239	900	6.80239	900	1	53	1	0	0	0	0	0	3	0	0	54.4192	24
4100000000000000	410601	Henan	2	11.2898	80000	9.90349	20000	11.0021	60000	0	0	8	3	0	6.80239	900	6.80239	900	0	52	1	0	0	0	0	0	3	0	0	54.4192	24
4100000000000000	410601	Henan	2	9.21034	10000	9.21034	10000	0	0	0	0	8	3	0	6.68461	800	6.68461	800	1	60	1	0	0	0	0	0	3	0	0	53.4769	24
4100000000000000	410601	Henan	2	9.21034	10000	9.21034	10000	0	0	0	0	8	3	0	6.68461	800	6.68461	800	0	61	1	0	0	0	0	0	3	0	1	53.4769	24
4100000000000000	410601	Henan	2	11.835	138000	8.69951	6000	11.7906	132000	0	0	7	3	0	6.90776	1000	6.90776	1000	0	57	1	0	0	0	0	0	3	0	0	48.3543	21
4100000000000000	410601	Henan	2	9.21034	10000	9.21034	10000	0	0	0	0	4	3	0	6.21461	500	6.21461	500	0	48	1	0	0	0	0	0	3	0	1	24.8584	12
4100000000000000	410601	Henan	2	9.21034	10000	9.21034	10000	0	0	0	0	4	3	0	6.21461	500	6.21461	500	1	46	1	0	0	0	0	0	3	0	1	24.8584	12
4100000000000000	410601	Henan	2	10.8198	50000	10.8198	50000	0	0	0	0	7	3	0	6.68461	800	6.68461	800	1	53	1	0	0	0	0	0	3	0	0	46.7923	21
4100000000000000	410601	Henan	2	10.8198	50000	10.8198	50000	0	0	0	0	7	3	0	6.68461	800	6.68461	800	0	55	1	0	0	0	0	0	3	0	0	46.7923	21
4100000000000000	410601	Henan	2	9.90349	20000	9.90349	20000	0	0	0	0	6	2	0	6.39693	600	6.39693	600	0	53	1	0	0	0	0	0	3	0	1	38.3816	12
4100000000000000	410601	Henan	2	9.90349	20000	9.90349	20000	0	0	0	0	6	2	0	6.39693	600	6.39693	600	1	52	1	0	0	0	0	0	3	0	0	38.3816	12
4100000000000000	410601	Henan	2	8.9872	8000	8.9872	8000	0	0	0	0	9	3	0	6.68461	800	6.68461	800	0	64	1	0	0	0	0	0	3	0	1	60.1615	27
4100000000000000	410601	Henan	2	8.9872	8000	8.9872	8000	0	0	0	0	9	3	0	6.68461	800	6.68461	800	1	62	1	0	0	0	0	0	3	0	1	60.1615	27
4100000000000000	410601	Henan	2	9.21034	10000	9.21034	10000	0	0	0	0	6	3	0	6.55108	700	6.55108	700	0	57	1	0	0	0	0	0	3	0	1	39.3065	18
4100000000000000	410601	Henan	2	9.21034	10000	9.21034	10000	0	0	0	0	6	3	0	6.55108	700	6.55108	700	1	55	1	0	0	0	0	0	3	0	1	39.3065	18
4100000000000000	410601	Henan	2	10.309	30000	10.309	30000	0	0	0	0	6	2	0	6.39693	600	6.39693	600	0	52	1	0	0	0	0	0	3	0	1	38.3816	12
4100000000000000	410601	Henan	2	10.309	30000	10.309	30000	0	0	0	0	6	2	0	6.39693	600	6.39693	600	1	52	1	0	0	0	0	0	3	0	0	38.3816	12
4100000000000000	410601	Henan	2	9.90349	20000	9.90349	20000	0	0	0	0	7	2	0	6.55108	700	6.55108	700	1	60	1	0	0	0	0	0	3	0	0	45.8576	14
4100000000000000	410601	Henan	2	10.309	30000	10.309	30000	0	0	0	0	9	3	0	6.90776	1000	6.90776	1000	0	53	1	0	0	0	0	0	3	0	0	62.1698	27
4100000000000000	410601	Henan	2	10.309	30000	10.309	30000	0	0	0	0	9	3	0	6.90776	1000	6.90776	1000	1	54	1	0	0	0	0	0	3	0	0	62.1698	27
4100000000000000	410601	Henan	2	9.90349	20000	9.90349	20000	0	0	0	0	10	3	0	6.55108	700	6.55108	700	1	52	1	0	0	0	0	0	3	0	0	65.5108	30
4100000000000000	410601	Henan	2	9.90349	20000	9.90349	20000	0	0	0	0	10	3	0	6.55108	700	6.55108	700	0	52	1	0	0	0	0	0	3	0	1	65.5108	30
4100000000000000	410601	Henan	2	9.21034	10000	9.21034	10000	0	0	0	0	6	3	0	6.55108	700	6.55108	700	1	63	1	0	0	0	0	0	3	0	0	39.3065	18
4100000000000000	410604	Henan	2	8.51719	5000	0	0	0	0	0	0	5	2	0	4.60517	100	4.60517	100	1	61	1	0	1	0	1	0	3	0	1	23.0258	10
4100000000000000	410604	Henan	2	8.51719	5000	0	0	0	0	0	0	5	2	0	4.60517	100	4.60517	100	0	51	1	0	1	0	1	0	3	0	1	23.0258	10
4100000000000000	410604	Henan	2	9.39266	12000	0	0	0	0	0	0	1	3	0	4.60517	100	4.60517	100	0	46	1	0	1	0	1	0	3	0	1	4.60517	3
4100000000000000	410604	Henan	2	9.39266	12000	0	0	0	0	0	0	1	3	0	4.60517	100	4.60517	100	1	47	1	0	1	0	1	0	3	0	1	4.60517	3
4100000000000000	410604	Henan	2	8.9872	8000	0	0	0	0	0	0	2.5	2	0	4.60517	100	4.60517	100	1	55	1	0	1	0	1	0	3	0	0	11.5129	5
4100000000000000	410604	Henan	2	8.9872	8000	0	0	0	0	0	0	2.5	2	0	4.60517	100	4.60517	100	1	14	0	0	1	0	1	0	3	0	1	11.5129	5
4100000000000000	410604	Henan	2	8.9872	8000	0	0	0	0	0	0	2.5	2	0	4.60517	100	4.60517	100	0	54	1	0	1	0	1	0	3	0	1	11.5129	5
4100000000000000	410604	Henan	2	9.21034	10000	0	0	0	0	0	0	3	3	0	4.60517	100	4.60517	100	0	62	1	0	1	0	1	0	3	0	1	13.8155	9
4100000000000000	410604	Henan	2	9.21034	10000	0	0	0	0	0	0	3	3	0	4.60517	100	4.60517	100	1	29	1	0	1	0	1	0	3	0	0	13.8155	9
4100000000000000	410604	Henan	2	9.21034	10000	0	0	0	0	0	0	3	3	0	4.60517	100	4.60517	100	1	62	1	0	1	0	1	0	3	0	1	13.8155	9
4100000000000000	410604	Henan	2	11.0021	60000	8.51719	5000	11.0021	60000	0	0	2	2	0	3.68888	40	3.68888	40	1	51	1	0	1	0	1	0	3	0	0	7.37776	4
4100000000000000	410604	Henan	2	11.0021	60000	8.51719	5000	11.0021	60000	0	0	2	2	0	3.68888	40	3.68888	40	1	23	0	0	1	0	1	0	3	0	0	7.37776	4
4100000000000000	410604	Henan	2	11.0021	60000	8.51719	5000	11.0021	60000	0	0	2	2	0	3.68888	40	3.68888	40	0	18	0	0	1	0	1	0	3	0	1	7.37776	4
4100000000000000	410604	Henan	2	11.0021	60000	8.51719	5000	11.0021	60000	0	0	2	2	0	3.68888	40	3.68888	40	0	47	1	0	1	0	1	0	3	0	0	7.37776	4
4100000000000000	410604	Henan	2	10.5966	40000	7.6009	2000	9.21034	10000	0	0	1	2	0	2.99573	20	0	0	0	42	1	0	1	0	1	0	3	0	1	2.99573	2
4100000000000000	410604	Henan	2	10.5966	40000	7.6009	2000	9.21034	10000	0	0	1	2	0	2.99573	20	0	0	0	16	0	0	1	0	1	0	3	0	0	2.99573	2
4100000000000000	410604	Henan	2	10.5966	40000	7.6009	2000	9.21034	10000	0	0	1	2	0	2.99573	20	0	0	1	42	1	0	1	0	1	0	3	0	0	2.99573	2
4100000000000000	410604	Henan	2	10.5966	40000	7.6009	2000	9.21034	10000	0	0	1	2	0	2.99573	20	0	0	1	77	1	0	1	0	1	0	3	0	0	2.99573	2
4100000000000000	410604	Henan	2			0	0	11.4927	98000	10.8198	50000	0		0	6.21461	500	6.21461	500	0	45	1	0	1	0	1	0	3	0	0	0
4100000000000000	410604	Henan	2			0	0	11.4927	98000	10.8198	50000	0		0	6.21461	500	6.21461	500	1	21	0	0	1	0	1	0	3	0	0	0
4100000000000000	410604	Henan	2			0	0	11.4927	98000	10.8198	50000	0		0	6.21461	500	6.21461	500	1	45	1	0	1	0	1	0	3	0	0	0
4100000000000000	410604	Henan	2			0	0	11.4927	98000	10.8198	50000	0		0	6.21461	500	6.21461	500	1	37	1	0	1	0	1	0	3	0	0	0
4100000000000000	410604	Henan	2	11.5129	100000	0	0	0	0	0	0	1.5	3	0	5.29832	200	5.29832	200	1	37	1	0	1	0	1	0	3	0	0	7.94748	4.5
4100000000000000	410604	Henan	2	11.5129	100000	0	0	0	0	0	0	1.5	3	0	5.29832	200	5.29832	200	0	35	1	0	1	0	1	0	3	0	0	7.94748	4.5
4100000000000000	410604	Henan	2	9.21034	10000	0	0	0	0	0	0	4	2	0	4.60517	100	4.60517	100	0	29	1	0	1	0	1	0	3	0	0	18.4207	8
4100000000000000	410604	Henan	2	9.21034	10000	0	0	0	0	0	0	4	2	0	4.60517	100	4.60517	100	0	57	1	0	1	0	1	0	3	0	1	18.4207	8
4100000000000000	410604	Henan	2	9.21034	10000	0	0	0	0	0	0	4	2	0	4.60517	100	4.60517	100	1	28	1	0	1	0	1	0	3	0	0	18.4207	8
4100000000000000	410604	Henan	2	9.21034	10000	0	0	0	0	0	0	4	2	0	4.60517	100	4.60517	100	1	58	1	0	1	0	1	0	3	0	1	18.4207	8
4100000000000000	411101	Henan	2			0	0	0	0	0	0	5	2	0	6.68461	800	6.68461	800	0	66	0	1	1	0	0	0	1	0	0	33.4231	10
4100000000000000	411101	Henan	2	7.6009	2000	0	0	0	0	0	0	3	2	0	5.70378	300	5.70378	300	1	72	1	1	1	0	0	0	1	0	0	17.1114	6
4100000000000000	411101	Henan	2			0	0	0	0	0	0	17	2	0	7.6009	2000	7.6009	2000	0	57	1	1	1	0	0	0	1	0	0	129.215	34
4100000000000000	411101	Henan	2	9.90349	20000	0	0	9.90349	20000	0	0	15	2	0	7.6009	2000	7.6009	2000	1	49	1	1	1	0	0	0	1	0	1	114.013	30
4100000000000000	411101	Henan	2	9.90349	20000	0	0	9.90349	20000	0	0	15	2	0	7.6009	2000	7.6009	2000	0	47	1	1	1	0	0	0	1	0	1	114.013	30
4100000000000000	411101	Henan	2	9.90349	20000	0	0	9.90349	20000	0	0	15	2	0	7.6009	2000	7.6009	2000	0	15	0	1	1	0	0	0	1	0	0	114.013	30
4100000000000000	411101	Henan	2	11.0021	60000	0	0	11.0021	60000	0	0	15	2	0	6.90776	1000	6.90776	1000	0	52	1	1	1	0	0	0	1	0	0	103.616	30
4100000000000000	411101	Henan	2	11.0021	60000	0	0	11.0021	60000	0	0	15	2	0	6.90776	1000	6.90776	1000	1	24	1	1	1	0	0	0	1	0	1	103.616	30
4100000000000000	411101	Henan	2	11.0021	60000	0	0	11.0021	60000	0	0	15	2	0	6.90776	1000	6.90776	1000	0	21	1	1	1	0	0	0	1	0	0	103.616	30
4100000000000000	411101	Henan	2			0	0	0	0	0	0	6	2	0	6.21461	500	6.21461	500	0	45	1	1	1	0	0	0	1	0	0	37.2876	12
4100000000000000	411101	Henan	2			0	0	0	0	0	0	6	2	0	6.21461	500	6.21461	500	0	16	0	1	1	0	0	0	1	0	0	37.2876	12
4100000000000000	411101	Henan	2	11.0021	60000	0	0	10.5966	40000	0	0	15	2	0	9.21034	10000	9.21034	10000	0	22	0	1	1	0	0	0	1	0	0	138.155	30
4100000000000000	411101	Henan	2	11.0021	60000	0	0	10.5966	40000	0	0	15	2	0	9.21034	10000	9.21034	10000	1	14	0	1	1	0	0	0	1	0	0	138.155	30
4100000000000000	411101	Henan	2	11.0021	60000	0	0	10.5966	40000	0	0	15	2	0	9.21034	10000	9.21034	10000	0	48	1	1	1	0	0	0	1	0	0	138.155	30
4100000000000000	411101	Henan	2	11.0021	60000	0	0	10.5966	40000	0	0	15	2	0	9.21034	10000	9.21034	10000	0	17	0	1	1	0	0	0	1	0	0	138.155	30
4100000000000000	411101	Henan	2			0	0	0	0	0	0	15	2	0	7.6009	2000	7.6009	2000	0	15	0	1	1	0	0	0	1	0	0	114.013	30
4100000000000000	411101	Henan	2	9.21034	10000	9.21034	10000	0	0	0	0	15	2	0	7.43838	1700	7.43838	1700	1	44	1	1	1	0	0	0	1	0	1	111.576	30
4100000000000000	411101	Henan	2	9.21034	10000	0	0	9.21034	10000	0	0	4	2	0	6.21461	500	6.21461	500	0	44	1	1	1	0	0	0	1	0	1	24.8584	8
4100000000000000	411101	Henan	2	9.21034	10000	0	0	9.21034	10000	0	0	4	2	0	6.21461	500	6.21461	500	0	19	0	1	1	0	0	0	1	0	0	24.8584	8
4100000000000000	411101	Henan	2			0	0	0	0	0	0	9	2	0	7.6009	2000	7.6009	2000	0	40	1	1	1	0	0	0	1	0	0	68.4081	18
4100000000000000	411101	Henan	2			0	0	0	0	0	0	9	2	0	7.6009	2000	7.6009	2000	1	42	1	1	1	0	0	0	1	0	0	68.4081	18
4100000000000000	411101	Henan	2			0	0	0	0	0	0	9	2	0	7.6009	2000	7.6009	2000	1	19	0	1	1	0	0	0	1	0	0	68.4081	18
4100000000000000	411101	Henan	2	7.6009	2000	7.6009	2000	0	0	0	0	15	2	0	7.6009	2000	7.6009	2000	0	53	1	1	1	0	0	0	1	0	1	114.013	30
4100000000000000	411101	Henan	2			0	0	0	0	0	0	2	2	0	5.29832	200	5.29832	200	1	37	1	1	1	0	0	0	1	0	0	10.5966	4
4100000000000000	411101	Henan	2			0	0	0	0	0	0	2	2	0	5.29832	200	5.29832	200	0	39	1	1	1	0	0	0	1	0	0	10.5966	4
4100000000000000	411101	Henan	2			0	0	0	0	0	0	2	2	0	5.29832	200	5.29832	200	1	15	0	1	1	0	0	0	1	0	0	10.5966	4
4100000000000000	411101	Henan	2			0	0	0	0	0	0	16	2	0	8.16052	3500	8.16052	3500	0	65	1	1	1	0	0	0	1	0	0	130.568	32
4100000000000000	411101	Henan	2			0	0	0	0	0	0	16	2	0	8.16052	3500	8.16052	3500	1	65	1	1	1	0	0	0	1	0	0	130.568	32
4100000000000000	411101	Henan	2	9.90349	20000	6.90776	1000	9.85219	19000	0	0	2	2	0	5.70378	300	5.70378	300	0	42	1	1	1	0	0	0	1	0	1	11.4076	4
4100000000000000	411101	Henan	2	9.90349	20000	6.90776	1000	9.85219	19000	0	0	2	2	0	5.70378	300	5.70378	300	0	18	0	1	1	0	0	0	1	0	1	11.4076	4
4100000000000000	411101	Henan	2	5.99146	400	5.99146	400	0	0	0	0	15	2	0	7.43838	1700	7.43838	1700	1	40	1	1	1	0	0	0	1	0	0	111.576	30
4100000000000000	411101	Henan	2	5.99146	400	5.99146	400	0	0	0	0	15	2	0	7.43838	1700	7.43838	1700	0	39	1	1	1	0	0	0	1	0	1	111.576	30
4100000000000000	411101	Henan	2			0	0	0	0	0	0	18	2	0	7.6009	2000	7.6009	2000	0	47	1	1	1	0	0	0	1	0	0	136.816	36
4100000000000000	411101	Henan	2			0	0	0	0	0	0	18	2	0	7.6009	2000	7.6009	2000	1	46	1	1	1	0	0	0	1	0	0	136.816	36
4100000000000000	411101	Henan	2			0	0	0	0	0	0	18	2	0	7.6009	2000	7.6009	2000	1	17	0	1	1	0	0	0	1	0	0	136.816	36
4100000000000000	411101	Henan	2			0	0	0	0	0	0	15	2	0	7.00307	1100	7.00307	1100	1	47	1	1	1	0	0	0	1	0	0	105.046	30
4100000000000000	411101	Henan	2			0	0	0	0	0	0	8	2	0	6.68461	800	6.68461	800	1	59	1	1	1	0	0	0	1	0	0	53.4769	16
4100000000000000	411101	Henan	2			0	0	0	0	0	0	8	2	0	6.68461	800	6.68461	800	1	25	0	1	1	0	0	0	1	0	0	53.4769	16
4100000000000000	411101	Henan	2			0	0	0	0	0	0	8	2	0	6.68461	800	6.68461	800	0	53	1	1	1	0	0	0	1	0	0	53.4769	16
4100000000000000	411101	Henan	2			0	0	0	0	0	0	6.5	2	0	6.55108	700	6.55108	700	1	25	0	1	1	0	0	0	1	0	0	42.582	13
4100000000000000	411101	Henan	2			0	0	0	0	0	0	6.5	2	0	6.55108	700	6.55108	700	0	54	1	1	1	0	0	0	1	0	0	42.582	13
4100000000000000	411101	Henan	2			0	0	0	0	0	0	6.5	2	0	6.55108	700	6.55108	700	1	54	1	1	1	0	0	0	1	0	0	42.582	13
4100000000000000	411101	Henan	2			0	0	0	0	0	0	7	2	0	6.39693	600	6.39693	600	0	63	1	1	1	0	0	0	1	0	0	44.7785	14
4100000000000000	411101	Henan	2	9.90349	20000	9.90349	20000	0	0	0	0	8	2	0	5.76832	320	5.76832	320	0	69	1	1	1	0	0	0	1	0	1	46.1466	16
4100000000000000	411101	Henan	2	9.90349	20000	9.90349	20000	0	0	0	0	8	2	0	5.76832	320	5.76832	320	1	43	0	1	1	0	0	0	1	0	1	46.1466	16
4100000000000000	411101	Henan	2	9.90349	20000	9.90349	20000	0	0	0	0	8	2	0	5.76832	320	5.76832	320	1	71	1	1	1	0	0	0	1	0	1	46.1466	16
4100000000000000	411101	Henan	2	9.61581	15000	0	0	9.61581	15000	0	0	13	2	0	7.00307	1100	7.00307	1100	0	34	1	1	1	0	0	0	1	0	1	91.0399	26
4100000000000000	411101	Henan	2	9.61581	15000	0	0	9.61581	15000	0	0	13	2	0	7.00307	1100	7.00307	1100	1	64	1	1	1	0	0	0	1	0	1	91.0399	26
4100000000000000	411101	Henan	2	9.61581	15000	0	0	9.61581	15000	0	0	13	2	0	7.00307	1100	7.00307	1100	0	63	1	1	1	0	0	0	1	0	1	91.0399	26
4100000000000000	411101	Henan	2			0	0	0	0	0	0	12	2	0	7.00307	1100	7.00307	1100	1	57	1	1	1	0	0	0	1	0	0	84.0368	24
4100000000000000	411101	Henan	2			0	0	0	0	0	0	12	2	0	7.00307	1100	7.00307	1100	0	57	1	1	1	0	0	0	1	0	0	84.0368	24
4100000000000000	411101	Henan	2			0	0	0	0	0	0	12	2	0	7.00307	1100	7.00307	1100	0	15	0	1	1	0	0	0	1	0	0	84.0368	24
4100000000000000	411101	Henan	2			0	0	0	0	0	0	14	2	0	6.90776	1000	6.90776	1000	0	39	1	1	1	0	0	0	1	0	0	96.7086	28
4100000000000000	411101	Henan	2			0	0	0	0	0	0	14	2	0	6.90776	1000	6.90776	1000	1	82	0	1	1	0	0	0	1	0	0	96.7086	28
4100000000000000	411101	Henan	2			0	0	0	0	0	0	14	2	0	6.90776	1000	6.90776	1000	0	14	0	1	1	0	0	0	1	0	0	96.7086	28
4100000000000000	411101	Henan	2			0	0	0	0	0	0	14	2	0	6.90776	1000	6.90776	1000	1	41	1	1	1	0	0	0	1	0	0	96.7086	28
4100000000000000	411101	Henan	2	9.90349	20000	0	0	9.90349	20000	0	0	12	2	0	5.85793	350	6.55108	700	0	65	1	1	1	0	0	0	1	0	1	70.2952	24
4100000000000000	411101	Henan	2			0	0	0	0	0	0	12	2	0	6.90776	1000	6.90776	1000	0	63	1	1	1	0	0	0	1	0	0	82.8931	24
4100000000000000	411101	Henan	2			0	0	0	0	0	0	12	2	0	6.90776	1000	6.90776	1000	1	63	1	1	1	0	0	0	1	0	0	82.8931	24
4100000000000000	411101	Henan	2			0	0	0	0	0	0	16	2	0	6.90776	1000	6.90776	1000	1	63	1	1	1	0	0	0	1	0	0	110.524	32
4100000000000000	411101	Henan	2			0	0	0	0	0	0	16	2	0	6.90776	1000	6.90776	1000	0	62	1	1	1	0	0	0	1	0	0	110.524	32
4100000000000000	411101	Henan	2			0	0	0	0	0	0	12	2	0	5.99146	400	5.99146	400	0	38	1	1	1	0	0	0	1	0	0	71.8976	24
4100000000000000	411101	Henan	2			0	0	0	0	0	0	12	2	0	5.99146	400	5.99146	400	1	38	1	1	1	0	0	0	1	0	0	71.8976	24
4100000000000000	411101	Henan	2			0	0	0	0	0	0	12	2	0	5.99146	400	5.99146	400	1	27	0	1	1	0	0	0	1	0	0	71.8976	24
4100000000000000	411101	Henan	2	10.8198	50000	0	0	10.8198	50000	0	0	17	2	0	7.00307	1100	7.00307	1100	1	51	1	1	1	0	0	0	1	0	1	119.052	34
4100000000000000	411101	Henan	2			0	0	0	0	0	0	7	2	0	5.70378	300	5.70378	300	0	69	1	1	1	0	0	0	1	0	0	39.9265	14
4100000000000000	411101	Henan	2			0	0	0	0	0	0	9	2	0	6.80239	900	6.80239	900	1	62	1	1	1	0	0	0	1	0	0	61.2216	18
4100000000000000	411101	Henan	2			0	0	0	0	0	0	9	2	0	6.80239	900	6.80239	900	0	62	1	1	1	0	0	0	1	0	0	61.2216	18
4100000000000000	411101	Henan	2			0	0	0	0	0	0	13	2	0	6.90776	1000	6.90776	1000	1	57	1	1	1	0	0	0	1	0	0	89.8008	26
4100000000000000	411101	Henan	2			0	0	0	0	0	0	13	2	0	6.90776	1000	6.90776	1000	0	57	1	1	1	0	0	0	1	0	0	89.8008	26
4100000000000000	411102	Henan	2	11.5129	99999	0	0	0	0	0	0	5	2	0	5.70378	300	0	0	1	66	1	1	1	0	1	0	1	0	0	28.5189	10
4100000000000000	411102	Henan	2	11.5129	99999	6.90776	1000	0	0	0	0	16	2	0	5.99146	400	5.99146	400	1	55	1	1	1	0	1	0	1	0	0	95.8634	32
4100000000000000	411102	Henan	2	11.5129	99999	6.90776	1000	0	0	0	0	16	2	0	5.99146	400	5.99146	400	0	55	1	1	1	0	1	0	1	0	0	95.8634	32
4100000000000000	411102	Henan	2	10.309	30000	7.6009	2000	0	0	0	0	6	2	0	6.17379	480			1	36	1	1	1	0	1	0	1	0	0	37.0427	12
4100000000000000	411102	Henan	2	10.309	30000	7.6009	2000	0	0	0	0	6	2	0	6.17379	480			1	62	1	1	1	0	1	0	1	0	0	37.0427	12
4100000000000000	411102	Henan	2	10.309	30000	7.6009	2000	0	0	0	0	6	2	0	6.17379	480			0	32	1	1	1	0	1	0	1	0	0	37.0427	12
4100000000000000	411102	Henan	2	11.5129	99999	5.29832	200	0	0	0	0	6	2	0	6.17379	480	0	0	0	60	1	1	1	0	1	0	1	0	1	37.0427	12
4100000000000000	411102	Henan	2	11.5129	99999	5.29832	200	0	0	0	0	6	2	0	6.17379	480	0	0	1	60	1	1	1	0	1	0	1	0	0	37.0427	12
4100000000000000	411102	Henan	2	7.6009	2000	6.90776	1000	0	0	0	0	5	2	0	5.9135	370	5.9135	370	1	16	0	1	1	0	1	0	1	0	1	29.5675	10
4100000000000000	411102	Henan	2	7.6009	2000	6.90776	1000	0	0	0	0	5	2	0	5.9135	370	5.9135	370	1	70	0	1	1	0	1	0	1	0	0	29.5675	10
4100000000000000	411102	Henan	2	7.6009	2000	0	0	0	0	0	0	12	2	0	6.90776	1000	0	0	1	49	1	1	1	0	1	0	1	0	0	82.8931	24
4100000000000000	411102	Henan	2	7.6009	2000	0	0	0	0	0	0	12	2	0	6.90776	1000	0	0	0	51	1	1	1	0	1	0	1	0	1	82.8931	24
4100000000000000	411102	Henan	2	8.85367	7000	0	0	0	0	0	0	8	2	0	6.55108	700	6.55108	700	1	50	1	1	1	0	1	0	1	0	0	52.4086	16
4100000000000000	411102	Henan	2	8.85367	7000	0	0	0	0	0	0	8	2	0	6.55108	700	6.55108	700	0	52	1	1	1	0	1	0	1	0	1	52.4086	16
4100000000000000	411102	Henan	2	6.90776	1000	0	0	0	0	0	0	1.5	2	0	4.60517	100	4.60517	100	0	55	1	1	1	0	1	0	1	0	0	6.90775	3
4100000000000000	411102	Henan	2	6.90776	1000	0	0	0	0	0	0	1.5	2	0	4.60517	100	4.60517	100	1	59	1	1	1	0	1	0	1	0	0	6.90775	3
4100000000000000	411102	Henan	2	11.5129	99999	0	0	11.5129	99999	0	0	6	2	0	5.70378	300	5.70378	300	1	60	1	1	1	0	1	0	1	0	0	34.2227	12
4100000000000000	411102	Henan	2	11.5129	99999	0	0	11.5129	99999	0	0	6	2	0	5.70378	300	5.70378	300	0	19	1	1	1	0	1	0	1	0	0	34.2227	12
4100000000000000	411102	Henan	2	11.5129	99999	0	0	11.5129	99999	0	0	6	2	0	5.70378	300	5.70378	300	0	53	1	1	1	0	1	0	1	0	0	34.2227	12
4100000000000000	411102	Henan	2	11.5129	99999	0	0	11.5129	99999	0	0	6	2	0	5.70378	300	5.70378	300	1	24	1	1	1	0	1	0	1	0	1	34.2227	12
4100000000000000	411102	Henan	2	9.21034	10000	6.68461	800	0	0	0	0	5	2	0	5.99146	400	5.99146	400	0	47	1	1	1	0	1	0	1	0	1	29.9573	10
4100000000000000	411102	Henan	2	9.21034	10000	6.68461	800	0	0	0	0	5	2	0	5.99146	400	5.99146	400	1	47	1	1	1	0	1	0	1	0	1	29.9573	10
4100000000000000	411102	Henan	2	9.21034	10000	9.21034	10000	0	0	0	0	6	2	0	5.99146	400	5.99146	400	0	24	1	1	1	0	1	0	1	0	0	35.9488	12
4100000000000000	411102	Henan	2	9.21034	10000	9.21034	10000	0	0	0	0	6	2	0	5.99146	400	5.99146	400	1	29	1	1	1	0	1	0	1	0	0	35.9488	12
4100000000000000	411102	Henan	2	9.61581	15000	6.90776	1000	0	0	0	0	5	2	0	5.70378	300	5.70378	300	0	41	1	1	1	0	1	0	1	0	1	28.5189	10
4100000000000000	411102	Henan	2	9.61581	15000	6.90776	1000	0	0	0	0	5	2	0	5.70378	300	5.70378	300	1	41	1	1	1	0	1	0	1	0	0	28.5189	10
4100000000000000	411102	Henan	2	9.61581	15000	6.90776	1000	0	0	0	0	5	2	0	5.70378	300	5.70378	300	1	14	0	1	1	0	1	0	1	0	1	28.5189	10
4100000000000000	411102	Henan	2	6.90776	1000	6.90776	1000	0	0	0	0	5	2	0	5.99146	400	5.99146	400	0	22	1	1	1	0	1	0	1	0	0	29.9573	10
4100000000000000	411102	Henan	2	6.90776	1000	6.90776	1000	0	0	0	0	5	2	0	5.99146	400	5.99146	400	0	51	1	1	1	0	1	0	1	0	1	29.9573	10
4100000000000000	411102	Henan	2	6.90776	1000	6.90776	1000	0	0	0	0	5	2	0	5.99146	400	5.99146	400	1	51	1	1	1	0	1	0	1	0	1	29.9573	10
4100000000000000	411102	Henan	2	6.90776	1000	6.90776	1000	0	0	0	0	5	2	0	5.99146	400	5.99146	400	1	23	1	1	1	0	1	0	1	0	1	29.9573	10
4100000000000000	411102	Henan	2	11.5129	99999	8.29405	4000	8.29405	4000	0	0	10	2	0	7.09008	1200	7.09008	1200	0	16	0	1	1	0	1	0	1	0	0	70.9008	20
4100000000000000	411102	Henan	2	11.5129	99999	8.29405	4000	8.29405	4000	0	0	10	2	0	7.09008	1200	7.09008	1200	1	19	0	1	1	0	1	0	1	0	0	70.9008	20
4100000000000000	411102	Henan	2	11.5129	99999	8.29405	4000	8.29405	4000	0	0	10	2	0	7.09008	1200	7.09008	1200	1	58	0	1	1	0	1	0	1	0	0	70.9008	20
4100000000000000	411102	Henan	2	8.69951	6000	8.69951	6000	0	0	0	0	7	2	0	6.55108	700	6.55108	700	1	63	1	1	1	0	1	0	1	0	1	45.8576	14
4100000000000000	411102	Henan	2	8.69951	6000	8.69951	6000	0	0	0	0	7	2	0	6.55108	700	6.55108	700	0	62	1	1	1	0	1	0	1	0	0	45.8576	14
4100000000000000	411102	Henan	2	10.309	30000	8.51719	5000	10.1266	25000	0	0	7	2	0	6.55108	700	6.55108	700	1	56	1	1	1	0	1	0	1	0	0	45.8576	14
4100000000000000	411102	Henan	2	10.309	30000	8.51719	5000	10.1266	25000	0	0	7	2	0	6.55108	700	6.55108	700	0	53	1	1	1	0	1	0	1	0	0	45.8576	14
4100000000000000	411102	Henan	2	9.4727	13000	0	0	0	0	0	0	3	2	0	5.29832	200	5.29832	200	0	15	0	1	1	0	1	0	1	0	0	15.8949	6
4100000000000000	411102	Henan	2	9.4727	13000	0	0	0	0	0	0	3	2	0	5.29832	200	5.29832	200	1	49	1	1	1	0	1	0	1	0	0	15.8949	6
4100000000000000	411102	Henan	2	9.4727	13000	0	0	0	0	0	0	3	2	0	5.29832	200	5.29832	200	0	45	1	1	1	0	1	0	1	0	0	15.8949	6
4100000000000000	411102	Henan	2	9.90349	20000	0	0	0	0	0	0	5	2	0	5.29832	200	5.29832	200	1	54	1	1	1	0	1	0	1	0	0	26.4916	10
4100000000000000	411201	Henan	2	9.21034	10000	8.9872	8000	7.6009	2000	0	0	4.5	3	0	5.70378	300	5.70378	300	1	29	1	1	1	0	1	0	2	0	0	25.667	13.5
4100000000000000	411201	Henan	2	9.21034	10000	8.9872	8000	7.6009	2000	0	0	4.5	3	0	5.70378	300	5.70378	300	1	39	1	1	1	0	1	0	2	0	1	25.667	13.5
4100000000000000	411201	Henan	2	9.21034	10000	8.9872	8000	7.6009	2000	0	0	4.5	3	0	5.70378	300	5.70378	300	0	51	1	1	1	0	1	0	2	0	0	25.667	13.5
4100000000000000	411201	Henan	2	9.21034	10000	8.9872	8000	0	0	0	0	7	3	0	6.55108	700	6.55108	700	0	18	1	1	1	0	1	0	2	0	0	45.8576	21
4100000000000000	411201	Henan	2	9.21034	10000	8.9872	8000	0	0	0	0	7	3	0	6.55108	700	6.55108	700	0	51	1	1	1	0	1	0	2	0	1	45.8576	21
4100000000000000	411201	Henan	2	9.21034	10000	8.9872	8000	0	0	0	0	7	3	0	6.55108	700	6.55108	700	1	20	0	1	1	0	1	0	2	0	0	45.8576	21
4100000000000000	411201	Henan	2	9.21034	10000	8.9872	8000	0	0	0	0	7	3	0	6.55108	700	6.55108	700	1	50	1	1	1	0	1	0	2	0	0	45.8576	21
4100000000000000	411201	Henan	2	10.5966	40000	8.9872	8000	10.3735	32000	0	0	12	3	0	7.09008	1200	7.09008	1200	0	43	1	1	1	0	1	0	2	0	0	85.0809	36
4100000000000000	411201	Henan	2	10.5966	40000	8.9872	8000	10.3735	32000	0	0	12	3	0	7.09008	1200	7.09008	1200	0	68	1	1	1	0	1	0	2	0	1	85.0809	36
4100000000000000	411201	Henan	2	10.5966	40000	8.9872	8000	10.3735	32000	0	0	12	3	0	7.09008	1200	7.09008	1200	0	14	0	1	1	0	1	0	2	0	0	85.0809	36
4100000000000000	411201	Henan	2	10.8198	50000	6.90776	1000	10.8198	50000	0	0	7	3	0	5.70378	300	5.70378	300	0	66	1	1	1	0	1	0	2	0	0	39.9265	21
4100000000000000	411201	Henan	2	10.8198	50000	6.90776	1000	10.8198	50000	0	0	7	3	0	5.70378	300	5.70378	300	0	36	1	1	1	0	1	0	2	0	1	39.9265	21
4100000000000000	411201	Henan	2	9.61581	15000	7.6009	2000	0	0	0	0	10	3	0	6.90776	1000	6.90776	1000	0	51	1	1	1	0	1	0	2	0	1	69.0776	30
4100000000000000	411201	Henan	2	9.61581	15000	7.6009	2000	0	0	0	0	10	3	0	6.90776	1000	6.90776	1000	1	52	1	1	1	0	1	0	2	0	0	69.0776	30
4100000000000000	411201	Henan	2	9.21034	10000	8.9872	8000	0	0	0	0	9	3	0	6.55108	700	6.55108	700	0	37	1	1	1	0	1	0	2	0	1	58.9597	27
4100000000000000	411201	Henan	2	8.51719	5000	8.00637	3000	0	0	0	0	133	3	0	7.09008	1200	7.09008	1200	0	57	1	1	1	0	1	0	2	0	0	942.98	399
4100000000000000	411201	Henan	2	8.51719	5000	8.00637	3000	0	0	0	0	133	3	0	7.09008	1200	7.09008	1200	1	60	1	1	1	0	1	0	2	0	0	942.98	399
4100000000000000	411201	Henan	2	9.21034	10000	8.9872	8000	11.2898	80000	0	0	11	3	0	5.99146	400	5.99146	400	0	63	1	1	1	0	1	0	2	0	1	65.9061	33
4100000000000000	411201	Henan	2	9.21034	10000	8.9872	8000	11.2898	80000	0	0	11	3	0	5.99146	400	5.99146	400	1	65	1	1	1	0	1	0	2	0	0	65.9061	33
4100000000000000	411201	Henan	2	9.21034	10000	8.85367	7000	0	0	0	0	10.2	3	0	6.17379	480	6.17379	480	1	64	1	1	1	0	1	0	2	0	0	62.9726	30.6
4100000000000000	411201	Henan	2	9.61581	15000	9.39266	12000	0	0	0	0	10	2	0	7.09008	1200	7.09008	1200	0	60	1	1	1	0	1	0	2	0	0	70.9008	20
4100000000000000	411201	Henan	2	9.90349	20000	8.9872	8000	9.39266	12000	0	0	8	3	0	6.55108	700	6.55108	700	0	58	1	1	1	0	1	0	2	0	0	52.4086	24
4100000000000000	411201	Henan	2	9.90349	20000	7.6009	2000	0	0	8.18869	3600	6	3	0	5.8861	360	5.8861	360	1	58	1	1	1	0	1	0	2	0	1	35.3166	18
4100000000000000	411201	Henan	2	9.90349	20000	7.6009	2000	0	0	8.18869	3600	6	3	0	5.8861	360	5.8861	360	0	59	1	1	1	0	1	0	2	0	0	35.3166	18
4100000000000000	411201	Henan	2	8.00637	3000	6.68461	800	0	0	6.90776	1000	7	2	0	6.62007	750	6.62007	750	1	66	1	1	1	0	1	0	2	0	0	46.3405	14
4100000000000000	411201	Henan	2	8.00637	3000	6.68461	800	0	0	6.90776	1000	7	2	0	6.62007	750	6.62007	750	0	62	1	1	1	0	1	0	2	0	1	46.3405	14
4100000000000000	411201	Henan	2	9.90349	20000	8.9872	8000	9.21034	10000	0	0	7	2	0	5.99146	400	5.99146	400	1	54	1	1	1	0	1	0	2	0	1	41.9402	14
4100000000000000	411201	Henan	2	9.90349	20000	8.9872	8000	9.21034	10000	0	0	7	2	0	5.99146	400	5.99146	400	0	54	1	1	1	0	1	0	2	0	1	41.9402	14
4100000000000000	411201	Henan	2	9.90349	20000	8.9872	8000	9.21034	10000	0	0	7	2	0	5.99146	400	5.99146	400	0	27	1	1	1	0	1	0	2	0	0	41.9402	14
4100000000000000	411201	Henan	2	10.309	30000	9.21034	10000	9.21034	10000	0	0	7	2	0	6.90776	1000	6.90776	1000	0	33	1	1	1	0	1	0	2	0	0	48.3543	14
4100000000000000	411201	Henan	2	10.309	30000	9.21034	10000	9.21034	10000	0	0	7	2	0	6.90776	1000	6.90776	1000	1	64	1	1	1	0	1	0	2	0	0	48.3543	14
4100000000000000	411201	Henan	2	9.21034	10000	8.51719	5000	0	0	0	0	6	2	0	6.55108	700	6.55108	700	0	49	1	1	1	0	1	0	2	0	1	39.3065	12
4100000000000000	411201	Henan	2	9.21034	10000	8.51719	5000	0	0	0	0	6	2	0	6.55108	700	6.55108	700	1	50	1	1	1	0	1	0	2	0	0	39.3065	12
4100000000000000	411201	Henan	2	10.5966	40000	9.21034	10000	10.309	30000	0	0	8	3	0	6.80239	900	6.80239	900	1	70	1	1	1	0	1	0	2	0	0	54.4192	24
4100000000000000	411201	Henan	2	7.6009	2000	7.6009	2000	0	0	0	0	2	2	0	6.10925	450	6.10925	450	0	59	1	1	1	0	1	0	2	0	1	12.2185	4
4100000000000000	411201	Henan	2	9.21034	10000	8.51719	5000	0	0	0	0	5	2	0	6.21461	500	6.21461	500	1	70	1	1	1	0	1	0	2	0	0	31.073	10
4100000000000000	411201	Henan	2	9.61581	15000	9.39266	12000	0	0	0	0	12	2	0	7.24423	1400	7.24423	1400	0	45	1	1	1	0	1	0	2	0	0	86.9307	24
4100000000000000	411201	Henan	2	9.61581	15000	9.39266	12000	0	0	0	0	12	2	0	7.24423	1400	7.24423	1400	1	46	1	1	1	0	1	0	2	0	1	86.9307	24
4100000000000000	411201	Henan	2	9.61581	15000	9.39266	12000	0	0	0	0	12	2	0	7.24423	1400	7.24423	1400	0	14	0	1	1	0	1	0	2	0	0	86.9307	24
4100000000000000	411201	Henan	2	8.9872	8000	8.9872	8000	0	0	0	0	7	3	0	5.99146	400	5.99146	400	0	55	1	1	1	0	1	0	2	0	0	41.9402	21
4100000000000000	411201	Henan	2	9.90349	20000	9.21034	10000	9.21034	10000	0	0	4	2	0	6.21461	500	6.21461	500	0	47	1	1	1	0	1	0	2	0	1	24.8584	8
4100000000000000	411201	Henan	2	10.5966	40000	9.39266	12000	10.24	28000	0	0	3	3	0	5.70378	300	5.70378	300	0	46	1	1	1	0	1	0	2	0	0	17.1114	9
4100000000000000	411201	Henan	2	10.5966	40000	9.39266	12000	10.24	28000	0	0	3	3	0	5.70378	300	5.70378	300	0	15	0	1	1	0	1	0	2	0	1	17.1114	9
4100000000000000	411201	Henan	2	10.1659	26000	7.6009	2000	10.0858	24000	0	0	4.5	3	0	5.29832	200	5.29832	200	0	47	1	1	1	0	1	0	2	0	0	23.8424	13.5
4100000000000000	411201	Henan	2	7.09008	1200	7.09008	1200	0	0	0	0	2.5	3	0	5.29832	200	5.29832	200	0	65	1	1	1	0	1	0	2	0	1	13.2458	7.5
4100000000000000	411201	Henan	2	10.309	30000	9.61581	15000	9.61581	15000	0	0	8	3	0	7.6009	2000	7.6009	2000	0	61	1	1	1	0	1	0	2	0	0	60.8072	24
4100000000000000	411201	Henan	2	10.309	30000	9.61581	15000	9.61581	15000	0	0	8	3	0	7.6009	2000	7.6009	2000	1	63	1	1	1	0	1	0	2	0	0	60.8072	24
4100000000000000	411201	Henan	2	11.9184	150000	9.21034	10000	11.8494	140000	0	0	7.5	3	0	5.99146	400	5.99146	400	0	55	1	1	1	0	1	0	2	0	0	44.936	22.5
4100000000000000	411301	Henan	2	11.1563	70000	0	0	11.1563	70000	0	0	3	1	0	5.48064	240	5.48064	240	1	57	1	1	1	0	0	0	1	0	0	16.4419	3
4100000000000000	411301	Henan	2	11.0021	60000	0	0	11.0021	60000	0	0	3	1	0	4.60517	100	4.60517	100	0	47	1	1	1	0	0	0	1	0	0	13.8155	3
4100000000000000	411301	Henan	2	11.0021	60000	0	0	11.0021	60000	0	0	3	1	0	4.60517	100	4.60517	100	1	47	1	1	1	0	0	0	1	0	0	13.8155	3
4100000000000000	411301	Henan	2	10.5966	40000	0	0	10.5966	40000	0	0	2	1	0	5.48064	240	5.48064	240	0	32	1	1	1	0	0	0	1	0	0	10.9613	2
4100000000000000	411301	Henan	2	10.5966	40000	0	0	10.5966	40000	0	0	2	1	0	5.48064	240	5.48064	240	1	57	1	1	1	0	0	0	1	0	0	10.9613	2
4100000000000000	411301	Henan	2	10.5966	40000	0	0	10.5966	40000	0	0	2	1	0	5.48064	240	5.48064	240	0	54	1	1	1	0	0	0	1	0	0	10.9613	2
4100000000000000	411301	Henan	2	10.5966	40000	0	0	10.309	30000	0	0	1	1	0	4.2485	70	4.2485	70	1	48	1	1	1	0	0	0	1	0	0	4.2485	1
4100000000000000	411301	Henan	2	10.8198	50000	0	0	10.8198	50000	0	0	1	1	0	4.78749	120	4.78749	120	0	53	1	1	1	0	0	0	1	0	0	4.78749	1
4100000000000000	411301	Henan	2	10.8198	50000	0	0	10.8198	50000	0	0	4		0	6.10925	450	6.10925	450	0	50	1	1	1	0	0	0	1	0	1	24.437
4100000000000000	411301	Henan	2	10.5966	40000	10.309	30000	10.309	30000	0	0	3	3	0	5.01064	150	5.01064	150	1	47	1	1	1	0	0	0	1	0	0	15.0319	9
4100000000000000	411301	Henan	2	10.5966	40000	10.309	30000	10.309	30000	0	0	3	3	0	5.01064	150	5.01064	150	0	45	1	1	1	0	0	0	1	0	0	15.0319	9
4100000000000000	411301	Henan	2	10.8198	50000	0	0	10.8198	50000	0	0	2	2	0	4.78749	120	4.78749	120	0	37	1	1	1	0	0	0	1	0	0	9.57498	4
4100000000000000	411301	Henan	2	10.8198	50000	0	0	10.8198	50000	0	0	2	2	0	4.78749	120	4.78749	120	1	40	1	1	1	0	0	0	1	0	0	9.57498	4
4100000000000000	411301	Henan	2	10.8198	50000	0	0	10.8198	50000	0	0	2	3	0	4.09434	60	4.09434	60	1	49	1	1	1	0	0	0	1	0	0	8.18869	6
4100000000000000	411301	Henan	2	10.8198	50000	0	0	10.8198	50000	0	0	2	3	0	4.09434	60	4.09434	60	1	17	0	1	1	0	0	0	1	0	0	8.18869	6
4100000000000000	411301	Henan	2	11.0021	60000	0	0	0	0	0	0	1.5	1	0	4.78749	120	4.78749	120	0	43	1	1	1	0	0	0	1	0	0	7.18124	1.5
4100000000000000	411301	Henan	2	10.8198	50000	8.00637	3000	10.8198	50000	0	0	2.5	1	0	5.19296	180	5.19296	180	0	30	1	1	1	0	0	0	1	0	0	12.9824	2.5
4100000000000000	411301	Henan	2	10.8198	50000	8.00637	3000	10.8198	50000	0	0	2.5	1	0	5.19296	180	5.19296	180	1	16	0	1	1	0	0	0	1	0	1	12.9824	2.5
4100000000000000	411301	Henan	2	10.8198	50000	8.00637	3000	10.8198	50000	0	0	2.5	1	0	5.19296	180	5.19296	180	1	39	1	1	1	0	0	0	1	0	0	12.9824	2.5
4100000000000000	411301	Henan	2	7.1309	1250	7.1309	1250	7.1309	1250	0	0	1.8	3	0	3.91202	50			0	62	1	1	1	0	0	0	1	0	1	7.04164	5.4
4100000000000000	411301	Henan	2	9.90349	20000	7.6009	2000	9.90349	20000	0	0	3	1	0	4.78749	120	4.78749	120	0	33	1	1	1	0	0	0	1	0	0	14.3625	3
4100000000000000	411301	Henan	2	9.90349	20000	7.6009	2000	9.90349	20000	0	0	3	1	0	4.78749	120	4.78749	120	0	58	1	1	1	0	0	0	1	0	1	14.3625	3
4100000000000000	411301	Henan	2	9.90349	20000	7.6009	2000	9.90349	20000	0	0	3	1	0	4.78749	120	4.78749	120	1	58	1	1	1	0	0	0	1	0	0	14.3625	3
4100000000000000	411301	Henan	2	9.90349	20000	7.6009	2000	9.90349	20000	0	0	3	1	0	4.78749	120	4.78749	120	1	30	1	1	1	0	0	0	1	0	1	14.3625	3
4100000000000000	411301	Henan	2	9.61581	15000	7.6009	2000	9.61581	15000	0	0	2	2	0	4.60517	100	4.60517	100	1	58	1	1	1	0	0	0	1	0	1	9.21034	4
4100000000000000	411301	Henan	2	9.61581	15000	7.6009	2000	9.61581	15000	0	0	2	2	0	4.60517	100	4.60517	100	0	32	1	1	1	0	0	0	1	0	1	9.21034	4
4100000000000000	411301	Henan	2	9.61581	15000	7.6009	2000	9.61581	15000	0	0	2	2	0	4.60517	100	4.60517	100	0	58	1	1	1	0	0	0	1	0	0	9.21034	4
4100000000000000	411301	Henan	2	9.61581	15000	7.6009	2000	9.61581	15000	0	0	2	2	0	4.60517	100	4.60517	100	1	33	1	1	1	0	0	0	1	0	1	9.21034	4
4100000000000000	411301	Henan	2	9.90349	20000	7.09008	1200	9.90349	20000	0	0	2.5	2	0	4.43082	84	4.43082	84	0	34	1	1	1	0	0	0	1	0	1	11.077	5
4100000000000000	411301	Henan	2	9.90349	20000	7.09008	1200	9.90349	20000	0	0	2.5	2	0	4.43082	84	4.43082	84	0	60	1	1	1	0	0	0	1	0	1	11.077	5
4100000000000000	411301	Henan	2	9.90349	20000	7.09008	1200	9.90349	20000	0	0	2.5	2	0	4.43082	84	4.43082	84	1	34	0	1	1	0	0	0	1	0	0	11.077	5
4100000000000000	411301	Henan	2	9.90349	20000	7.09008	1200	9.90349	20000	0	0	2.5	2	0	4.43082	84	4.43082	84	1	61	1	1	1	0	0	0	1	0	1	11.077	5
4100000000000000	411301	Henan	2	9.90349	20000	7.09008	1200	9.90349	20000	0	0	2.5	2	0	4.43082	84	4.43082	84	1	36	1	1	1	0	0	0	1	0	1	11.077	5
4100000000000000	411301	Henan	2	8.51719	5000	0	0	8.51719	5000	0	0	1	3	0	4.2485	70	4.2485	70	0	35	1	1	1	0	0	0	1	0	0	4.2485	3
4100000000000000	411301	Henan	2	9.90349	20000	0	0	9.90349	20000	0	0	2	3	0	4.94164	140	4.94164	140	0	39	1	1	1	0	0	0	1	0	0	9.88329	6
4100000000000000	411301	Henan	2	9.90349	20000	0	0	9.90349	20000	0	0	2	3	0	4.94164	140	4.94164	140	0	15	0	1	1	0	0	0	1	0	1	9.88329	6
4100000000000000	411501	Henan	2	11.5129	99999	0	0	11.5129	99999	0	0	8	2	0	6.68461	800	6.68461	800	1	17	0	1	1	0	1	0	3	0	0	53.4769	16
4100000000000000	411501	Henan	2	10.1266	25000	0	0	0	0	0	0	3	2	0	6.21461	500	6.21461	500	1	62	1	1	1	0	1	0	3	0	0	18.6438	6
4100000000000000	411501	Henan	2	8.16052	3500	8.16052	3500	0	0	0	0	3	2	0	5.70378	300	5.70378	300	1	62	1	1	1	0	1	0	3	0	0	17.1114	6
4100000000000000	411501	Henan	2	8.16052	3500	8.16052	3500	0	0	0	0	3	2	0	5.70378	300	5.70378	300	0	35	1	1	1	0	1	0	3	0	1	17.1114	6
4100000000000000	411501	Henan	2	8.16052	3500	8.16052	3500	0	0	0	0	3	2	0	5.70378	300	5.70378	300	0	63	1	1	1	0	1	0	3	0	0	17.1114	6
4100000000000000	411501	Henan	2	11.0021	60000	9.21034	10000	10.8198	50000	0	0	6	2	0	6.39693	600	6.39693	600	1	64	1	1	1	0	1	0	3	0	0	38.3816	12
4100000000000000	411501	Henan	2	10.309	30000	8.51719	5000	10.1266	25000	0	0	3.5	2	0	6.68461	800	6.68461	800	0	26	1	1	1	0	1	0	3	0	1	23.3961	7
4100000000000000	411501	Henan	2	10.309	30000	8.51719	5000	10.1266	25000	0	0	3.5	2	0	6.68461	800	6.68461	800	0	62	1	1	1	0	1	0	3	0	0	23.3961	7
4100000000000000	411501	Henan	2	10.8198	50000	0	0	0	0	0	0	5	2	0	6.39693	600	6.39693	600	0	52	1	1	1	0	1	0	3	0	0	31.9846	10
4100000000000000	411501	Henan	2	10.8198	50000	0	0	0	0	0	0	5	2	0	6.39693	600	6.39693	600	0	24	0	1	1	0	1	0	3	0	0	31.9846	10
4100000000000000	411501	Henan	2	10.8198	50000	0	0	0	0	0	0	5	2	0	6.39693	600	6.39693	600	0	28	1	1	1	0	1	0	3	0	0	31.9846	10
4100000000000000	411501	Henan	2	9.21034	10000	9.21034	10000	0	0	0	0	7.2	2	0	6.55108	700	6.55108	700	0	55	1	1	1	0	1	0	3	0	0	47.1678	14.4
4100000000000000	411501	Henan	2	9.21034	10000	9.21034	10000	0	0	0	0	7.2	2	0	6.55108	700	6.55108	700	1	55	1	1	1	0	1	0	3	0	1	47.1678	14.4
4100000000000000	411501	Henan	2	9.90349	20000	0	0	0	0	0	0	5.5	2	0	6.30992	550	6.30992	550	1	36	1	1	1	0	1	0	3	0	0	34.7045	11
4100000000000000	411501	Henan	2	9.90349	20000	0	0	0	0	0	0	5.5	2	0	6.30992	550	6.30992	550	1	62	1	1	1	0	1	0	3	0	1	34.7045	11
4100000000000000	411501	Henan	2	9.90349	20000	0	0	0	0	0	0	5.5	2	0	6.30992	550	6.30992	550	0	61	1	1	1	0	1	0	3	0	1	34.7045	11
4100000000000000	411501	Henan	2	9.90349	20000	0	0	0	0	0	0	5.5	2	0	6.30992	550	6.30992	550	1	31	1	1	1	0	1	0	3	0	1	34.7045	11
4100000000000000	411501	Henan	2	10.0858	24000	7.6009	2000	9.9988	22000	0	0	2	2	0	5.29832	200	5.29832	200	0	57	1	1	1	0	1	0	3	0	1	10.5966	4
4100000000000000	411501	Henan	2	10.0858	24000	7.6009	2000	9.9988	22000	0	0	2	2	0	5.29832	200	5.29832	200	1	29	0	1	1	0	1	0	3	0	1	10.5966	4
4100000000000000	411501	Henan	2	10.0858	24000	7.6009	2000	9.9988	22000	0	0	2	2	0	5.29832	200	5.29832	200	1	65	1	1	1	0	1	0	3	0	0	10.5966	4
4100000000000000	411501	Henan	2	10.8198	50000	0	0	0	0	10.309	30000	5.6	2	0	6.39693	600	6.39693	600	1	15	0	1	1	0	1	0	3	0	0	35.8228	11.2
4100000000000000	411501	Henan	2	10.8198	50000	0	0	0	0	10.309	30000	5.6	2	0	6.39693	600	6.39693	600	1	47	1	1	1	0	1	0	3	0	0	35.8228	11.2
4100000000000000	411501	Henan	2	10.8198	50000	0	0	0	0	10.309	30000	5.6	2	0	6.39693	600	6.39693	600	0	45	1	1	1	0	1	0	3	0	0	35.8228	11.2
4100000000000000	411501	Henan	2	10.8198	50000	0	0	0	0	10.309	30000	5.6	2	0	6.39693	600	6.39693	600	1	21	0	1	1	0	1	0	3	0	0	35.8228	11.2
4100000000000000	411501	Henan	2	10.309	30000	8.51719	5000	10.1266	25000	0	0	6	2	0	6.39693	600	6.39693	600	0	50	1	1	1	0	1	0	3	0	0	38.3816	12
4100000000000000	411501	Henan	2	10.309	30000	8.51719	5000	10.1266	25000	0	0	4	2	0	6.21461	500	6.21461	500	0	53	1	1	1	0	1	0	3	0	0	24.8584	8
4100000000000000	411501	Henan	2	10.309	30000	8.51719	5000	10.1266	25000	0	0	4	2	0	6.21461	500	6.21461	500	1	59	1	1	1	0	1	0	3	0	0	24.8584	8
4100000000000000	411501	Henan	2	8.51719	5000	8.51719	5000	0	0	0	0	8	2	0	6.68461	800	6.68461	800	1	55	1	1	1	0	1	0	3	0	0	53.4769	16
4100000000000000	411501	Henan	2	8.51719	5000	8.51719	5000	0	0	0	0	8	2	0	6.68461	800	6.68461	800	0	54	1	1	1	0	1	0	3	0	1	53.4769	16
4100000000000000	411501	Henan	2	9.10498	9000	8.00637	3000	8.69951	6000	0	0	4.4	3	0	6.21461	500	6.21461	500	0	61	1	1	1	0	1	0	3	0	0	27.3443	13.2
4100000000000000	411501	Henan	2	8.51719	5000	8.51719	5000	0	0	0	0	4.2	3	0	6.40688	606	6.40688	606	1	56	1	1	1	0	1	0	3	0	0	26.9089	12.6
4100000000000000	411501	Henan	2	8.51719	5000	8.51719	5000	0	0	0	0	4.2	3	0	6.40688	606	6.40688	606	0	54	1	1	1	0	1	0	3	0	1	26.9089	12.6
4100000000000000	411501	Henan	2	10.8198	50000	8.00637	3000	10.7579	47000	8.00637	3000	5.5	3	0	6.21461	500	6.21461	500	0	45	1	1	1	0	1	0	3	0	0	34.1803	16.5
4100000000000000	411501	Henan	2	10.8198	50000	8.00637	3000	10.7579	47000	8.00637	3000	5.5	3	0	6.21461	500	6.21461	500	0	15	0	1	1	0	1	0	3	0	1	34.1803	16.5
4100000000000000	411501	Henan	2	9.90349	20000	9.90349	20000	0	0	0	0	10	3	0	6.68461	800	6.68461	800	0	38	1	1	1	0	1	0	3	0	1	66.8461	30
4100000000000000	411501	Henan	2	9.90349	20000	9.90349	20000	0	0	0	0	10	3	0	6.68461	800	6.68461	800	1	39	1	1	1	0	1	0	3	0	0	66.8461	30
4100000000000000	411501	Henan	2	9.90349	20000	9.90349	20000	0	0	0	0	10	3	0	6.68461	800	6.68461	800	0	14	0	1	1	0	1	0	3	0	1	66.8461	30
4100000000000000	411501	Henan	2	10.309	30000	10.309	30000	0	0	0	0	5	3	0	6.21461	500	6.21461	500	1	48	1	1	1	0	1	0	3	0	0	31.073	15
4100000000000000	411501	Henan	2	10.309	30000	10.309	30000	0	0	0	0	5	3	0	6.21461	500	6.21461	500	0	47	1	1	1	0	1	0	3	0	0	31.073	15
4100000000000000	411501	Henan	2	9.61581	15000	9.61581	15000	0	0	0	0	5	2	0	6.39693	600	6.39693	600	0	59	0	1	1	0	1	0	3	0	1	31.9846	10
4100000000000000	411501	Henan	2	9.61581	15000	9.61581	15000	0	0	0	0	5	2	0	6.39693	600	6.39693	600	1	35	1	1	1	0	1	0	3	0	0	31.9846	10
4100000000000000	411501	Henan	2	9.61581	15000	9.61581	15000	0	0	0	0	5	2	0	6.39693	600	6.39693	600	0	36	1	1	1	0	1	0	3	0	1	31.9846	10
4100000000000000	411501	Henan	2	8.6125	5500	8.6125	5500	0	0	0	0	13	3	0	7.00307	1100	7.00307	1100	1	60	1	1	1	0	1	0	3	0	0	91.0399	39
4100000000000000	411501	Henan	2	8.6125	5500	8.6125	5500	0	0	0	0	13	3	0	7.00307	1100	7.00307	1100	0	60	1	1	1	0	1	0	3	0	1	91.0399	39
4100000000000000	411501	Henan	2	8.85367	7000	7.6009	2000	8.51719	5000	0	0	4	3	0	5.99146	400	5.99146	400	0	55	1	1	1	0	1	0	3	0	1	23.9659	12
4100000000000000	411501	Henan	2	8.85367	7000	7.6009	2000	8.51719	5000	0	0	4	3	0	5.99146	400	5.99146	400	1	56	1	1	1	0	1	0	3	0	0	23.9659	12
4100000000000000	411501	Henan	2	10.4631	35000	8.51719	5000	10.309	30000	0	0	4.8	3	0	6.17379	480	6.17379	480	0	58	1	1	1	0	1	0	3	0	0	29.6342	14.4
4100000000000000	411501	Henan	2	10.4631	35000	8.51719	5000	10.309	30000	0	0	4.8	3	0	6.17379	480	6.17379	480	1	58	1	1	1	0	1	0	3	0	0	29.6342	14.4
4100000000000000	411501	Henan	2	8.51719	5000	8.51719	5000	0	0	11.5129	99999	6	2	0	6.49224	660	6.49224	660	1	65	1	1	1	0	1	0	3	0	1	38.9534	12
4100000000000000	411501	Henan	2	8.51719	5000	8.51719	5000	0	0	11.5129	99999	6	2	0	6.49224	660	6.49224	660	0	64	1	1	1	0	1	0	3	0	0	38.9534	12
4100000000000000	411501	Henan	2	9.90349	20000	8.69951	6000	9.54681	14000	0	0	4.9	3	0	6.19441	490	6.19441	490	1	14	0	1	1	0	1	0	3	0	1	30.3526	14.7
4100000000000000	411501	Henan	2	9.90349	20000	8.69951	6000	9.54681	14000	0	0	4.9	3	0	6.19441	490	6.19441	490	0	46	1	1	1	0	1	0	3	0	1	30.3526	14.7
4100000000000000	411501	Henan	2	10.1266	25000	8.51719	5000	9.90349	20000	0	0	6.5	3	0	6.39693	600	6.39693	600	0	65	1	1	1	0	1	0	3	0	1	41.58	19.5
4100000000000000	411501	Henan	2	10.1266	25000	8.51719	5000	9.90349	20000	0	0	6.5	3	0	6.39693	600	6.39693	600	1	67	1	1	1	0	1	0	3	0	1	41.58	19.5
4100000000000000	411501	Henan	2	8.29405	4000	8.51719	5000	0	0	8.29405	4000	7	3	0	6.55108	700	6.55108	700	0	51	1	1	1	0	1	0	3	0	1	45.8576	21
4100000000000000	411501	Henan	2	8.29405	4000	8.51719	5000	0	0	8.29405	4000	7	3	0	6.55108	700	6.55108	700	1	50	1	1	1	0	1	0	3	0	0	45.8576	21
4100000000000000	411501	Henan	2	11.5129	99999	11.5129	99999	11.5129	99999	11.5129	99999	4.4	3	0	5.85793	350	5.85793	350	0	54	1	1	1	0	1	0	3	0	0	25.7749	13.2
4100000000000000	411501	Henan	2	8.29405	4000	8.29405	4000	0	0	8.29405	4000	5.5	3	0	6.21461	500	6.21461	500	1	62	1	1	1	0	1	0	3	0	1	34.1803	16.5
4100000000000000	411501	Henan	2	8.29405	4000	8.29405	4000	0	0	8.29405	4000	5.5	3	0	6.21461	500	6.21461	500	0	62	1	1	1	0	1	0	3	0	1	34.1803	16.5
4100000000000000	411501	Henan	2	6.90776	1000	6.90776	1000	0	0	0	0	3.5	3	0	6.13123	460	6.13123	460	1	36	1	1	1	0	1	0	3	0	1	21.4593	10.5
4100000000000000	411501	Henan	2	6.90776	1000	6.90776	1000	0	0	0	0	3.5	3	0	6.13123	460	6.13123	460	0	60	0	1	1	0	1	0	3	0	1	21.4593	10.5
4100000000000000	411501	Henan	2	9.21034	10000	8.51719	5000	8.51719	5000	0	0	7	3	0	6.55108	700	6.55108	700	1	47	1	1	1	0	1	0	3	0	0	45.8576	21
4100000000000000	411501	Henan	2	10.309	30000	9.21034	10000	9.90349	20000	0	0	5	3	0	6.68461	800	6.68461	800	1	20	1	1	1	0	1	0	3	0	0	33.4231	15
4100000000000000	411501	Henan	2	10.8198	50000	0	0	10.8198	50000	0	0	8	2	0	6.68461	800	6.68461	800	0	48	1	1	1	0	1	0	3	0	1	53.4769	16
4100000000000000	411501	Henan	2	10.8198	50000	0	0	10.8198	50000	0	0	8	2	0	6.68461	800	6.68461	800	0	29	1	1	1	0	1	0	3	0	0	53.4769	16
4100000000000000	411601	Henan	2	8.85367	7000	8.85367	7000	0	0	0	0	3	2	0	5.29832	200	5.29832	200	1	31	1	1	1	1	1	0	3	0	0	15.8949	6
4100000000000000	411601	Henan	2	11.5129	99998	8.29405	4000	0	0	0	0	5	3	0	4.60517	100	4.60517	100	0	50	1	1	1	1	1	0	3	0	0	23.0258	15
4100000000000000	411601	Henan	2	11.5129	99999	8.00637	3000	0	0	0	0	2.5	2	0	5.1358	170	5.1358	170	0	61	1	1	1	1	1	0	3	0	0	12.8395	5
4100000000000000	411601	Henan	2	10.1266	25000	9.90349	20000	0	0	0	0	20	3	1	7.6009	2000			0	31	1	1	1	1	1	0	3	0	1	152.018	60
4100000000000000	411601	Henan	2	10.1266	25000	9.90349	20000	0	0	0	0	20	3	1	7.6009	2000			0	57	1	1	1	1	1	0	3	0	1	152.018	60
4100000000000000	411601	Henan	2	10.1266	25000	9.90349	20000	0	0	0	0	20	3	1	7.6009	2000			1	58	1	1	1	1	1	0	3	0	1	152.018	60
4100000000000000	411601	Henan	2	9.21034	10000	9.21034	10000	0	0	0	0	6	3	1	6.55108	700	6.55108	700	1	55	1	1	1	1	1	0	3	0	1	39.3065	18
4100000000000000	411601	Henan	2	9.21034	10000	9.21034	10000	0	0	0	0	6	3	1	6.55108	700	6.55108	700	0	51	1	1	1	1	1	0	3	0	1	39.3065	18
4100000000000000	411601	Henan	2	11.5129	99999	11.5129	99999	0	0	0	0	4	2	0	6.55108	700	6.55108	700	0	45	1	1	1	1	1	0	3	0	0	26.2043	8
4100000000000000	411601	Henan	2	11.5129	99999	11.5129	99999	0	0	0	0	4	2	0	6.55108	700	6.55108	700	0	48	1	1	1	1	1	0	3	0	0	26.2043	8
4100000000000000	411701	Henan	2	9.10498	9000	11.5129	99999	0	0	0	0	5	3	0	6.39693	600	6.39693	600	0	46	1	1	1	0	1	0	3	0	0	31.9846	15
4100000000000000	411701	Henan	2	8.00637	3000	8.00637	3000	0	0	0	0	7.2	3	0	6.55108	700	6.55108	700	1	61	1	1	1	0	1	0	3	0	1	47.1678	21.6
4100000000000000	411701	Henan	2	8.00637	3000	8.00637	3000	0	0	0	0	7.2	3	0	6.55108	700	6.55108	700	0	49	1	1	1	0	1	0	3	0	0	47.1678	21.6
4100000000000000	411701	Henan	2	9.90349	20000	9.21034	10000	0	0	0	0	6	3	0	6.39693	600	6.39693	600	0	54	1	1	1	0	1	0	3	0	0	38.3816	18
4100000000000000	411701	Henan	2	9.90349	20000	9.21034	10000	0	0	0	0	6	3	0	6.39693	600	6.39693	600	1	58	1	1	1	0	1	0	3	0	1	38.3816	18
4100000000000000	411701	Henan	2	9.90349	20000	8.9872	8000	0	0	0	0	5	3	0	6.21461	500	6.21461	500	0	2017	1	1	1	0	1	0	3	0	0	31.073	15
4100000000000000	411701	Henan	2	9.90349	20000	8.9872	8000	0	0	0	0	5	3	0	6.21461	500	6.21461	500	0	57	1	1	1	0	1	0	3	0	1	31.073	15
4100000000000000	411701	Henan	2	9.61581	15000	9.61581	15000	0	0	0	0	7.8	3	0	6.68461	800	6.68461	800	1	60	1	1	1	0	1	0	3	0	1	52.14	23.4
4100000000000000	411701	Henan	2	9.61581	15000	9.61581	15000	0	0	0	0	7.8	3	0	6.68461	800	6.68461	800	0	61	1	1	1	0	1	0	3	0	0	52.14	23.4
4100000000000000	411701	Henan	2	10.309	30000	8.00637	3000	0	0	0	0	5	3	0	6.21461	500	6.21461	500	1	52	1	1	1	0	1	0	3	0	0	31.073	15
4100000000000000	411701	Henan	2	10.309	30000	8.00637	3000	0	0	0	0	5	3	0	6.21461	500	6.21461	500	0	54	1	1	1	0	1	0	3	0	0	31.073	15
4100000000000000	411701	Henan	2	8.00637	3000	8.00637	3000	0	0	0	0	5	3	0	6.21461	500	6.21461	500	0	49	1	1	1	0	1	0	3	0	0	31.073	15
4100000000000000	411701	Henan	2	11.5129	99999	9.21034	10000	0	0	0	0	7	3	0	6.55108	700	6.55108	700	1	47	1	1	1	0	1	0	3	0	0	45.8576	21
4100000000000000	411701	Henan	2	11.5129	99999	9.21034	10000	0	0	0	0	7	3	0	6.55108	700	6.55108	700	0	43	1	1	1	0	1	0	3	0	0	45.8576	21
4100000000000000	411701	Henan	2	9.21034	10000	10.5966	40000	11.0021	60000	0	0	7	3	0	6.55108	700	6.55108	700	0	30	1	1	1	0	1	0	3	0	1	45.8576	21
4100000000000000	411701	Henan	2	9.21034	10000	10.5966	40000	11.0021	60000	0	0	7	3	0	6.55108	700	6.55108	700	1	15	0	1	1	0	1	0	3	0	0	45.8576	21
4100000000000000	411701	Henan	2	9.21034	10000	10.5966	40000	11.0021	60000	0	0	7	3	0	6.55108	700	6.55108	700	1	30	1	1	1	0	1	0	3	0	0	45.8576	21
4100000000000000	411701	Henan	2	7.6009	2000	7.6009	2000	0	0	0	0	4	3	0	5.99146	400	5.99146	400	0	39	1	1	1	0	1	0	3	0	0	23.9659	12
4100000000000000	411701	Henan	2	10.309	30000	9.21034	10000	0	0	0	0	3	3	0	5.70378	300	5.70378	300	0	33	1	1	1	0	1	0	3	0	0	17.1114	9
4100000000000000	411701	Henan	2	10.309	30000	9.21034	10000	0	0	0	0	3	3	0	5.70378	300	5.70378	300	1	33	1	1	1	0	1	0	3	0	0	17.1114	9
4100000000000000	411701	Henan	2			11.5129	99999	0	0	0	0	5.4	3	0	6.39693	600	6.39693	600	0	54	1	1	1	0	1	0	3	0	0	34.5434	16.2
4100000000000000	411701	Henan	2	9.90349	20000	11.5129	99999	0	0	0	0	4	3	0	6.55108	700	6.55108	700	0	53	1	1	1	0	1	0	3	0	1	26.2043	12
4100000000000000	411701	Henan	2	9.90349	20000	11.5129	99999	0	0	0	0	4	3	0	6.55108	700	6.55108	700	1	54	1	1	1	0	1	0	3	0	0	26.2043	12
4100000000000000	411701	Henan	2	11.5129	99999	11.5129	99999	11.5129	99999	0	0	8	3	0	6.68461	800	6.68461	800	0	54	1	1	1	0	1	0	3	0	1	53.4769	24
4100000000000000	411701	Henan	2	11.5129	99999	11.5129	99999	11.5129	99999	0	0	8	3	0	6.68461	800	6.68461	800	1	60	1	1	1	0	1	0	3	0	0	53.4769	24
4100000000000000	411701	Henan	2	11.5129	99999	11.5129	99999	0	0	0	0	4	3	0	5.99146	400	5.99146	400	1	35	1	1	1	0	1	0	3	0	0	23.9659	12
4100000000000000	411701	Henan	2	11.5129	99999	11.5129	99999	0	0	0	0	4	3	0	5.99146	400	5.99146	400	0	33	1	1	1	0	1	0	3	0	0	23.9659	12
4100000000000000	411701	Henan	2	11.5129	99999	11.5129	99999	9.2873	10800	0	0		3	0	6.21461	500	6.25383	520	0	18	1	1	1	0	1	0	3	0	0
4100000000000000	411701	Henan	2	11.5129	99999	11.5129	99999	9.2873	10800	0	0		3	0	6.21461	500	6.25383	520	0	2017	1	1	1	0	1	0	3	0	1
4100000000000000	411701	Henan	2	11.5129	99999	11.5129	99999	9.2873	10800	0	0		3	0	6.21461	500	6.25383	520	1	18	1	1	1	0	1	0	3	0	0
4100000000000000	411701	Henan	2	11.5129	99999	11.5129	99999	11.5129	99999	11.5129	99999	5	3	0	6.21461	500	6.21461	500	0	53	1	1	1	0	1	0	3	0	0	31.073	15
4100000000000000	411701	Henan	2	8.00637	3000	11.5129	99999	10.309	30000	0	0	4	3	0	5.99146	400	5.99146	400	0	60	1	1	1	0	1	0	3	0	1	23.9659	12
4100000000000000	411701	Henan	2	9.21034	10000	9.21034	10000	0	0	0	0	10	2	0	6.90776	1000	6.90776	1000	1	50	1	1	1	0	1	0	3	0	1	69.0776	20
4100000000000000	411701	Henan	2	9.21034	10000	9.21034	10000	0	0	0	0	10	2	0	6.90776	1000	6.90776	1000	0	18	0	1	1	0	1	0	3	0	1	69.0776	20
4100000000000000	411701	Henan	2	9.21034	10000	9.21034	10000	0	0	0	0	10	2	0	6.90776	1000	6.90776	1000	0	45	1	1	1	0	1	0	3	0	1	69.0776	20
4100000000000000	411701	Henan	2	11.5129	99999	11.5129	99999	11.5129	99999	11.5129	99999	7	3	0	6.21461	500	6.21461	500	0	60	1	1	1	0	1	0	3	0	0	43.5023	21
4100000000000000	411701	Henan	2	11.5129	99999	11.5129	99999	0	0	0	0	2	3	0	5.29832	200	5.29832	200	0	55	1	1	1	0	1	0	3	0	1	10.5966	6
4100000000000000	411701	Henan	2	9.90349	20000	7.6009	2000	9.90349	20000	0	0	5	3	0	6.21461	500	6.21461	500	0	48	1	1	1	0	1	0	3	0	1	31.073	15
4100000000000000	411701	Henan	2	9.21034	10000	8.00637	3000	9.21034	10000	0	0	4.5	3	0	6.25383	520	6.25383	520	0	21	0	1	1	0	1	0	3	0	1	28.1422	13.5
4100000000000000	411701	Henan	2	9.21034	10000	8.00637	3000	9.21034	10000	0	0	4.5	3	0	6.25383	520	6.25383	520	0	45	1	1	1	0	1	0	3	0	0	28.1422	13.5
4100000000000000	411701	Henan	2	11.5129	99999	11.5129	99999	11.5129	99999	0	0	5	2	0	6.21461	500	6.21461	500	0	18	0	1	1	0	1	0	3	0	0	31.073	10
4100000000000000	411701	Henan	2	8.51719	5000	8.51719	5000	11.5129	99999	0	0	4	3	0	5.99146	400	5.99146	400	1	68	1	1	1	0	1	0	3	0	0	23.9659	12
4100000000000000	411701	Henan	2	11.5129	99999	11.5129	99999	0	0	0	0	3	3	0	5.70378	300	5.70378	300	0	22	1	1	1	0	1	0	3	0	0	17.1114	9
4100000000000000	411701	Henan	2	11.5129	99999	11.5129	99999	0	0	0	0	3	3	0	5.70378	300	5.70378	300	1	24	1	1	1	0	1	0	3	0	0	17.1114	9
4100000000000000	411701	Henan	2	8.69951	6000	8.69951	6000	0	0	0	0	3	3	0	5.70378	300	5.70378	300	1	69	1	1	1	0	1	0	3	0	0	17.1114	9
4100000000000000	411701	Henan	2	11.5129	99999	8.29405	4000	0	0	0	0	7	3	0	6.55108	700	6.55108	700	0	48	1	1	1	0	1	0	3	0	0	45.8576	21
4100000000000000	411701	Henan	2	9.21034	10000	9.21034	10000	0	0	0	0	6	3	0	6.55108	700	6.55108	700	0	49	1	1	1	0	1	0	3	0	1	39.3065	18
4100000000000000	411801	Henan	2	8.29405	4000	8.29405	4000	0	0	0	0	5	2	0	6.21461	500	6.21461	500	1	55	1	1	1	1	1	1	1	0	1	31.073	10
4100000000000000	411801	Henan	2	9.90349	20000	0	0	0	0	0	0	3	2	0	5.63479	280	5.63479	280	0	43	1	1	1	1	1	1	1	0	1	16.9044	6
4100000000000000	411801	Henan	2	9.90349	20000	0	0	0	0	0	0	3	2	0	5.63479	280	5.63479	280	0	43	1	1	1	1	1	1	1	0	0	16.9044	6
4100000000000000	411801	Henan	2	9.90349	20000	0	0	0	0	0	0	3.2	2	0	5.96615	390	5.96615	390	0	46	1	1	1	1	1	1	1	0	1	19.0917	6.4
4100000000000000	411801	Henan	2	9.90349	20000	0	0	0	0	0	0	3.2	2	0	5.96615	390	5.96615	390	1	47	1	1	1	1	1	1	1	0	1	19.0917	6.4
4100000000000000	411801	Henan	2	9.21034	10000	7.6009	2000	0	0	0	0	2	2	0	5.01064	150	0	0	0	61	1	1	1	1	1	1	1	0	1	10.0213	4
4100000000000000	411801	Henan	2	10.5966	40000	9.21034	10000	0	0	0	0	3	2	0	5.70378	300	5.70378	300	0	61	1	1	1	1	1	1	1	0	0	17.1114	6
4100000000000000	411801	Henan	2	10.5966	40000	9.21034	10000	0	0	0	0	3	2	0	5.70378	300	5.70378	300	1	61	1	1	1	1	1	1	1	0	0	17.1114	6
4100000000000000	411801	Henan	2	10.309	30000	7.6009	2000	0	0	0	0	3	2	0	5.70378	300	5.70378	300	0	62	1	1	1	1	1	1	1	0	0	17.1114	6
4100000000000000	411801	Henan	2	10.4631	35000	6.90776	1000	10.4631	35000	0	0	1	2	0	5.70378	300	5.70378	300	0	35	1	1	1	1	1	1	1	0	0	5.70378	2
4100000000000000	411801	Henan	2	7.6009	2000	7.6009	2000	0	0	0	0	1	2	0	4.60517	100	4.60517	100	0	41	1	1	1	1	1	1	1	0	1	4.60517	2
4100000000000000	411801	Henan	2	8.85367	7000	8.85367	7000	0	0	0	0	2.5	2	0	5.29832	200	5.29832	200	0	63	1	1	1	1	1	1	1	0	1	13.2458	5
4100000000000000	411801	Henan	2	9.21034	10000	0	0	9.21034	10000	0	0	3	2	0	5.70378	300	5.70378	300	1	47	1	1	1	1	1	1	1	0	0	17.1114	6
4100000000000000	411801	Henan	2	9.21034	10000	0	0	9.21034	10000	0	0	3	2	0	5.70378	300	5.70378	300	0	45	1	1	1	1	1	1	1	0	1	17.1114	6
4100000000000000	411801	Henan	2	8.00637	3000	7.6009	2000	0	0	0	0	3	2	0	5.99146	400	5.99146	400	1	54	1	1	1	1	1	1	1	0	1	17.9744	6
4100000000000000	411801	Henan	2	8.51719	5000	8.9872	8000	0	0	0	0	4	2	0	6.21461	500	6.27288	530	0	62	1	1	1	1	1	1	1	0	1	24.8584	8
4100000000000000	411801	Henan	2	9.90349	20000	6.90776	1000	9.90349	20000	0	0	3.4	2	0	5.99146	400	5.99146	400	1	70	1	1	1	1	1	1	1	0	0	20.371	6.8
4100000000000000	411801	Henan	2	9.90349	20000	0	0	7.6009	2000	0	0	2	2	0	6.21461	500	6.21461	500	1	55	1	1	1	1	1	1	1	0	1	12.4292	4
4100000000000000	411801	Henan	2	9.95228	21000	6.90776	1000	9.90349	20000	0	0	3.5	3	0	6.00389	405	6.00389	405	1	63	1	1	1	1	1	1	1	0	1	21.0136	10.5
4100000000000000	411801	Henan	2	9.95228	21000	6.90776	1000	9.90349	20000	0	0	3.5	3	0	6.00389	405	6.00389	405	1	25	0	1	1	1	1	1	1	0	1	21.0136	10.5
4100000000000000	411801	Henan	2			0	0	0	0	0	0	0.6	2	0	5.29832	200	5.29832	200	1	49	1	1	1	1	1	1	1	0	0	3.17899	1.2
4100000000000000	411801	Henan	2	10.8198	50000	7.6009	2000	10.8198	50000	0	0	4	2	0	5.29832	200	5.29832	200	1	62	1	1	1	1	1	1	1	0	0	21.1933	8
4100000000000000	411801	Henan	2	10.309	30000	6.90776	1000	0	0	0	0	2.1	2	0	5.39363	220	5.39363	220	1	65	0	1	1	1	1	1	1	0	1	11.3266	4.2
4200000000000000	420801	Hubei	2	10.5966	40000	9.21034	10000	0	0	10.309	30000	3	2	1	5.29832	200	5.29832	200	1	56	1	1	1	1	1	0	2	0	0	15.8949	6
4200000000000000	420801	Hubei	2	10.1266	25000	8.51719	5000	9.21034	10000	0	0		2	0	6.68461	800	5.99146	400	1	65	1	1	1	1	1	0	2	0	1
4200000000000000	420801	Hubei	2	10.1266	25000	8.51719	5000	9.21034	10000	0	0		2	0	6.68461	800	5.99146	400	0	57	1	1	1	1	1	0	2	0	1
4200000000000000	420801	Hubei	2	9.90349	20000	0	0	0	0	9.21034	10000			0	6.39693	600	0	0	1	43	1	1	1	1	1	0	2	0	0
4200000000000000	420801	Hubei	2	9.90349	20000	0	0	0	0	9.21034	10000			0	6.39693	600	0	0	0	42	1	1	1	1	1	0	2	0	0
4200000000000000	420801	Hubei	2			0	0	2.19722	9	0	0	4.5	2	0	4.78749	120	4.78749	120	1	70	1	1	1	1	1	0	2	0	0	21.5437	9
4200000000000000	420801	Hubei	2			0	0	2.19722	9	0	0	4.5	2	0	4.78749	120	4.78749	120	0	66	1	1	1	1	1	0	2	0	0	21.5437	9
4200000000000000	420801	Hubei	2			0	0	2.19722	9	0	0	4.5	2	0	4.78749	120	4.78749	120	1	14	0	1	1	1	1	0	2	0	0	21.5437	9
4200000000000000	420801	Hubei	2	8.29405	4000	8.29405	4000	0	0	0	0	2.6	2	0	6.08677	440	5.48064	240	0	51	1	1	1	1	1	0	2	0	1	15.8256	5.2
4200000000000000	420801	Hubei	2	8.29405	4000	8.29405	4000	0	0	0	0	2.6	2	0	6.08677	440	5.48064	240	1	57	1	1	1	1	1	0	2	0	0	15.8256	5.2
4200000000000000	420801	Hubei	2	10.309	30000	10.309	30000	0	0	0	0	6		0	6.68461	800	5.29832	200	1	49	1	1	1	1	1	0	2	0	1	40.1077
4200000000000000	420801	Hubei	2	10.309	30000	10.309	30000	0	0	0	0	6		0	6.68461	800	5.29832	200	0	41	1	1	1	1	1	0	2	0	0	40.1077
4200000000000000	420902	Hubei	2	10.5966	40000	10.5966	40000	8.9872	8000	0	0	5.3	2	0	8.9872	8000	6.90776	1000	1	55	1	1	1	0	1	0	3	0	0	47.6321	10.6
4200000000000000	420902	Hubei	2	10.5966	40000	10.5966	40000	8.9872	8000	0	0	5.3	2	0	8.9872	8000	6.90776	1000	0	48	1	1	1	0	1	0	3	0	0	47.6321	10.6
4200000000000000	420902	Hubei	2	9.61581	15000	9.61581	15000	0	0	0	0	4	2	0	6.80239	900	6.80239	900	1	56	1	1	1	0	1	0	3	0	1	27.2096	8
4200000000000000	420902	Hubei	2	9.61581	15000	9.61581	15000	0	0	0	0	4	2	0	6.80239	900	6.80239	900	0	50	1	1	1	0	1	0	3	0	0	27.2096	8
4200000000000000	420902	Hubei	2	11.1563	70000	11.0509	63000	0	0	0	0	8	2	0	7.00307	1100	6.39693	600	1	48	1	1	1	0	1	0	3	0	0	56.0245	16
4200000000000000	420902	Hubei	2	11.1563	70000	11.0509	63000	0	0	0	0	8	2	0	7.00307	1100	6.39693	600	1	15	0	1	1	0	1	0	3	0	0	56.0245	16
4200000000000000	420902	Hubei	2	11.2898	80000	9.21034	10000	11.1563	70000	0	0	4	2	0	6.39693	600	6.39693	600	1	51	1	1	1	0	1	0	3	0	0	25.5877	8
4200000000000000	420902	Hubei	2	11.2898	80000	9.21034	10000	11.1563	70000	0	0	4	2	0	6.39693	600	6.39693	600	0	49	1	1	1	0	1	0	3	0	0	25.5877	8
4200000000000000	420902	Hubei	2	11.4404	93000	9.4727	13000	11.2898	80000	0	0	7.2	2	0	7.17012	1300	0	0	0	50	1	1	1	0	1	0	3	0	1	51.6249	14.4
4200000000000000	420902	Hubei	2	11.4404	93000	9.4727	13000	11.2898	80000	0	0	7.2	2	0	7.17012	1300	0	0	1	52	1	1	1	0	1	0	3	0	0	51.6249	14.4
4200000000000000	420902	Hubei	2	10.5966	40000	9.61581	15000	0	0	0	0	7	2	0	6.90776	1000	0	0	0	55	1	1	1	0	1	0	3	0	1	48.3543	14
4200000000000000	420902	Hubei	2	10.309	30000	9.21034	10000	11.5129	99999	0	0	8.2	2	0	6.68461	800	6.68461	800	1	15	0	1	1	0	1	0	3	0	0	54.8138	16.4
4200000000000000	420902	Hubei	2	10.309	30000	9.21034	10000	11.5129	99999	0	0	8.2	2	0	6.68461	800	6.68461	800	1	72	1	1	1	0	1	0	3	0	0	54.8138	16.4
4200000000000000	420902	Hubei	2	10.309	30000	0	0	10.309	30000	0	0	1		0	5.70378	300	5.70378	300	1	16	0	1	1	0	1	0	3	0	0	5.70378
4200000000000000	420902	Hubei	2	10.309	30000	0	0	10.309	30000	0	0	1		0	5.70378	300	5.70378	300	0	45	1	1	1	0	1	0	3	0	0	5.70378
4200000000000000	420902	Hubei	2	10.5966	40000	8.9872	8000	10.5966	40000	0	0	7.8	2	0	6.68461	800	0	0	0	29	1	1	1	0	1	0	3	0	0	52.14	15.6
4200000000000000	420902	Hubei	2	10.5966	40000	8.9872	8000	10.5966	40000	0	0	7.8	2	0	6.68461	800	0	0	0	56	1	1	1	0	1	0	3	0	0	52.14	15.6
4200000000000000	420902	Hubei	2	10.5966	40000	8.9872	8000	10.5966	40000	0	0	7.8	2	0	6.68461	800	0	0	1	66	1	1	1	0	1	0	3	0	0	52.14	15.6
4200000000000000	420902	Hubei	2	10.5966	40000	8.9872	8000	10.5966	40000	0	0	7.8	2	0	6.68461	800	0	0	1	29	1	1	1	0	1	0	3	0	0	52.14	15.6
4200000000000000	420902	Hubei	2	11.2516	77000	8.51719	5000	11.1844	72000	0	0	6.8	2	0	6.68461	800	6.68461	800	0	54	1	1	1	0	1	0	3	0	0	45.4554	13.6
4200000000000000	420902	Hubei	2	10.8967	54000	8.29405	4000	10.8198	50000	0	0	5	2	0	6.21461	500	6.21461	500	0	60	1	1	1	0	1	0	3	0	0	31.073	10
4200000000000000	420902	Hubei	2	10.8967	54000	8.29405	4000	10.8198	50000	0	0	5	2	0	6.21461	500	6.21461	500	1	63	1	1	1	0	1	0	3	0	0	31.073	10
4200000000000000	420902	Hubei	2	10.309	30000	9.21034	10000	0	0	0	0	8	2	0	5.02388	152	5.02388	152	1	56	1	1	1	0	1	0	3	0	0	40.191	16
4200000000000000	420902	Hubei	2	10.309	30000	9.21034	10000	0	0	0	0	8	2	0	5.02388	152	5.02388	152	0	55	1	1	1	0	1	0	3	0	0	40.191	16
4200000000000000	420902	Hubei	2	8.69951	6000	6.90776	1000	0	0	0	0	3	2	0	5.70378	300	5.70378	300	1	50	0	1	1	0	1	0	3	0	1	17.1114	6
4200000000000000	420902	Hubei	2	11.5129	99999	7.82405	2500	0	0	0	0	0.4	2	0	4.60517	100	4.60517	100	1	63	1	1	1	0	1	0	3	0	0	1.84207	0.8
4200000000000000	420902	Hubei	2	11.5129	99999	7.82405	2500	0	0	0	0	0.4	2	0	4.60517	100	4.60517	100	0	60	1	1	1	0	1	0	3	0	0	1.84207	0.8
4200000000000000	420902	Hubei	2	8.69951	6000	8.69951	6000	0	0	0	0	6	2	0	6.90776	1000	6.90776	1000	1	71	1	1	1	0	1	0	3	0	0	41.4465	12
4200000000000000	420902	Hubei	2	8.69951	6000	8.69951	6000	0	0	0	0	6	2	0	6.90776	1000	6.90776	1000	0	65	1	1	1	0	1	0	3	0	1	41.4465	12
4200000000000000	420902	Hubei	2	9.90349	20000	0	0	9.90349	20000	0	0	4.8		0	6.21461	500	6.21461	500	1	39	1	1	1	0	1	0	3	0	0	29.8301
4200000000000000	420902	Hubei	2	9.90349	20000	0	0	9.90349	20000	0	0	4.8		0	6.21461	500	6.21461	500	0	29	1	1	1	0	1	0	3	0	1	29.8301
4200000000000000	420902	Hubei	2	11.5129	99999	10.5966	40000	0	0	0	0	10	2	1	6.55108	700	6.55108	700	1	49	1	1	1	0	1	0	3	0	1	65.5108	20
4200000000000000	420902	Hubei	2	11.5129	99999	10.5966	40000	0	0	0	0	10	2	1	6.55108	700	6.55108	700	0	49	1	1	1	0	1	0	3	0	0	65.5108	20
4200000000000000	420902	Hubei	2	10.6919	44000	8.00637	3000	10.5966	40000	0	0	5	2	0	6.21461	500	6.21461	500	1	68	1	1	1	0	1	0	3	0	0	31.073	10
4200000000000000	420902	Hubei	2	8.29405	4000	0	0	0	0	0	0	6	2	0	6.80239	900	6.80239	900	1	67	1	1	1	0	1	0	3	0	0	40.8144	12
4200000000000000	420902	Hubei	2	8.51719	5000	8.51719	5000	0	0	0	0	4.4	2	0	6.39693	600	6.39693	600	1	68	1	1	1	0	1	0	3	0	0	28.1465	8.8
4200000000000000	420902	Hubei	2	8.51719	5000	8.51719	5000	0	0	0	0	4.4	2	0	6.39693	600	6.39693	600	0	60	1	1	1	0	1	0	3	0	0	28.1465	8.8
4200000000000000	420902	Hubei	2	9.39266	12000	7.6009	2000	0	0	0	0	2	3	0	5.99146	400	5.99146	400	0	48	1	1	1	0	1	0	3	0	1	11.9829	6
4200000000000000	420904	Hubei	2	10.859	52000	7.6009	2000	10.8198	50000	0	0	1	1	0	5.99146	400	5.99146	400	0	53	1	1	1	0	1	0	1	0	0	5.99146	1
4200000000000000	420904	Hubei	2	10.8198	50000	0	0	10.8198	50000	0	0	1.5	1	0	6.68461	800	6.68461	800	0	55	1	1	1	0	1	0	1	0	0	10.0269	1.5
4200000000000000	420904	Hubei	2	10.8198	50000	0	0	10.8198	50000	0	0	1.5	1	0	6.68461	800	6.68461	800	1	63	1	1	1	0	1	0	1	0	0	10.0269	1.5
4200000000000000	420904	Hubei	2	11.5129	99999	11.5129	99999	11.5129	99999	11.5129	99999	4	1	0	5.29832	200	5.29832	200	0	14	0	1	1	0	1	0	1	0	0	21.1933	4
4200000000000000	420904	Hubei	2	11.5129	99999	11.5129	99999	11.5129	99999	11.5129	99999	4	1	0	5.29832	200	5.29832	200	1	38	1	1	1	0	1	0	1	0	1	21.1933	4
4200000000000000	420904	Hubei	2	11.5129	99999	11.5129	99999	11.5129	99999	11.5129	99999	4	1	0	5.29832	200	5.29832	200	0	33	1	1	1	0	1	0	1	0	0	21.1933	4
4200000000000000	420904	Hubei	2	9.21034	10000	0	0	9.21034	10000	0	0	5	2	1	6.62007	750	6.62007	750	1	55	1	1	1	0	1	0	1	0	0	33.1004	10
4200000000000000	420904	Hubei	2	9.21034	10000	0	0	9.21034	10000	0	0	5	2	1	6.62007	750	6.62007	750	0	52	1	1	1	0	1	0	1	0	1	33.1004	10
4200000000000000	420904	Hubei	2	11.2898	80000	8.00637	3000	0	0	11.2516	77000	6.5	2	0	5.73657	310	5.73657	310	1	60	1	1	1	0	1	0	1	0	0	37.2877	13
4200000000000000	420904	Hubei	2	11.2898	80000	8.00637	3000	0	0	11.2516	77000	6.5	2	0	5.73657	310	5.73657	310	0	56	1	1	1	0	1	0	1	0	0	37.2877	13
4200000000000000	420904	Hubei	2	11.5129	99999	9.21034	10000	11.5129	99999	11.5129	99999	5.8		0	6.21461	500	0	0	0	59	1	1	1	0	1	0	1	0	0	36.0447
4200000000000000	420904	Hubei	2	9.90349	20000	7.6009	2000	9.79813	18000	0	0	1.5	1	0	5.99146	400	5.99146	400	0	50	1	1	1	0	1	0	1	0	1	8.9872	1.5
4200000000000000	420904	Hubei	2	9.90349	20000	7.6009	2000	9.79813	18000	0	0	1.5	1	0	5.99146	400	5.99146	400	1	54	1	1	1	0	1	0	1	0	0	8.9872	1.5
4200000000000000	420904	Hubei	2	9.90349	20000	7.6009	2000	9.79813	18000	0	0	1.5	1	0	5.99146	400	5.99146	400	0	20	1	1	1	0	1	0	1	0	1	8.9872	1.5
4200000000000000	420904	Hubei	2	10.5966	40000	8.00637	3000	10.5187	37000	0	0	3.4	2	0	5.99146	400	5.99146	400	1	63	1	1	1	0	1	0	1	0	0	20.371	6.8
4200000000000000	420904	Hubei	2	10.5966	40000	0	0	10.5966	40000	0	0	1	1	0	5.70378	300	5.70378	300	0	42	1	1	1	0	1	0	1	0	1	5.70378	1
4200000000000000	420904	Hubei	2	6.90776	1000	6.90776	1000	0	0	0	0	1	1	0	4.60517	100	4.60517	100	1	64	0	1	1	0	1	0	1	0	0	4.60517	1
4200000000000000	420904	Hubei	2	11.5129	99999	9.61581	15000	11.5129	99999	0	0	5	1	0	5.70378	300	5.70378	300	0	36	0	1	1	0	1	0	1	0	0	28.5189	5
4200000000000000	420904	Hubei	2	11.5129	99999	6.90776	1000	0	0	0	0	6	1	0	5.99146	400	5.99146	400	0	14	0	1	1	0	1	0	1	0	0	35.9488	6
4200000000000000	420904	Hubei	2			0	0	0	0	0	0	1.5	1	0	5.70378	300	5.70378	300	1	76	0	1	1	0	1	0	1	0	0	8.55567	1.5
4200000000000000	420904	Hubei	2	9.90349	20000	0	0	9.90349	20000	0	0	3.2	2	0	5.70378	300	5.70378	300	0	27	1	1	1	0	1	0	1	0	1	18.2521	6.4
4200000000000000	420904	Hubei	2	9.90349	20000	0	0	9.90349	20000	0	0	3.2	2	0	5.70378	300	5.70378	300	0	52	1	1	1	0	1	0	1	0	0	18.2521	6.4
4200000000000000	420904	Hubei	2	9.90349	20000	0	0	9.90349	20000	0	0	3.2	2	0	5.70378	300	5.70378	300	1	52	1	1	1	0	1	0	1	0	1	18.2521	6.4
4200000000000000	420904	Hubei	2	11.5129	99999	11.5129	99999	11.5129	99999	11.5129	99999	4	1	0	6.21461	500	6.21461	500	0	49	1	1	1	0	1	0	1	0	1	24.8584	4
4200000000000000	420904	Hubei	2	11.5129	99999	11.5129	99999	11.5129	99999	11.5129	99999	4	1	0	6.21461	500	6.21461	500	1	48	1	1	1	0	1	0	1	0	0	24.8584	4
4200000000000000	420904	Hubei	2	10.8198	50000	9.21034	10000	0	0	10.5966	40000	5	1	0	6.55108	700	6.55108	700	1	45	1	1	1	0	1	0	1	0	0	32.7554	5
4200000000000000	420904	Hubei	2	10.8198	50000	9.21034	10000	0	0	10.5966	40000	5	1	0	6.55108	700	6.55108	700	0	41	1	1	1	0	1	0	1	0	0	32.7554	5
4200000000000000	421101	Hubei	2	10.309	30000	9.21034	10000	11.5129	99999	0	0	4.8	1	0	5.85793	350	5.85793	350	0	60	1	1	1	1	1	0	1	0	0	28.1181	4.8
4200000000000000	421101	Hubei	2	9.21034	10000	9.90349	20000	0	0	0	0	7	2	0	5.85793	350	5.85793	350	0	54	1	1	1	1	1	0	1	0	0	41.0055	14
4200000000000000	421101	Hubei	2	11.5129	99999	11.5129	99999	0	0	0	0	4	1	0	5.70378	300	5.70378	300	0	56	1	1	1	1	1	0	1	0	0	22.8151	4
4200000000000000	421101	Hubei	2			0	0	0	0	0	0	4.86	1	0	5.99146	400	5.99146	400	0	60	1	1	1	1	1	0	1	0	0	29.1185	4.86
4200000000000000	421101	Hubei	2			0	0	0	0	0	0	4.86	1	0	5.99146	400	5.99146	400	1	65	1	1	1	1	1	0	1	0	0	29.1185	4.86
4200000000000000	421101	Hubei	2	8.69951	6000	6.90776	1000	8.51719	5000	0	0	1	2	0	4.60517	100	4.60517	100	0	63	1	1	1	1	1	0	1	0	1	4.60517	2
4200000000000000	421101	Hubei	2	8.38936	4400	0	0	0	0	0	0	5.1	1	0	6.21461	500	6.21461	500	1	71	1	1	1	1	1	0	1	0	0	31.6945	5.1
4200000000000000	421101	Hubei	2	8.38936	4400	0	0	0	0	0	0	5.1	1	0	6.21461	500	6.21461	500	0	66	1	1	1	1	1	0	1	0	0	31.6945	5.1
4200000000000000	421101	Hubei	2	11.5617	105000	8.29405	4000	11.0021	60000	10.5966	40000	1	1	0	5.16479	175	5.16479	175	0	24	1	1	1	1	1	0	1	0	0	5.16479	1
4200000000000000	421101	Hubei	2	11.5617	105000	8.29405	4000	11.0021	60000	10.5966	40000	1	1	0	5.16479	175	5.16479	175	1	59	1	1	1	1	1	0	1	0	0	5.16479	1
4200000000000000	421101	Hubei	2	11.5617	105000	8.29405	4000	11.0021	60000	10.5966	40000	1	1	0	5.16479	175	5.16479	175	0	56	1	1	1	1	1	0	1	0	0	5.16479	1
4200000000000000	421101	Hubei	2	8.0956	3280	6.55108	700	0	0	0	0	3	1	0	6.68461	800	5.70378	300	0	68	1	1	1	1	1	0	1	0	0	20.0538	3
4200000000000000	421101	Hubei	2	9.9988	22000	9.90349	20000	0	0	0	0	2.3	2	0	5.56068	260	5.56068	260	1	55	1	1	1	1	1	0	1	0	0	12.7896	4.6
4200000000000000	421101	Hubei	2	9.9988	22000	9.90349	20000	0	0	0	0	2.3	2	0	5.56068	260	5.56068	260	0	53	1	1	1	1	1	0	1	0	1	12.7896	4.6
4200000000000000	421101	Hubei	2	11.5129	99999	11.5129	99999	0	0	0	0		2	0	5.29832	200	0	0	0	53	1	1	1	1	1	0	1	0	0
4200000000000000	421201	Hubei	2	9.30565	11000	9.30565	11000	0	0	0	0	7	1	0	5.85793	350	5.85793	350	1	58	1	1	1	0	0	0	1	0	1	41.0055	7
4200000000000000	421201	Hubei	2	9.30565	11000	9.30565	11000	0	0	0	0	7	1	0	5.85793	350	5.85793	350	0	48	1	1	1	0	0	0	1	0	0	41.0055	7
4200000000000000	421201	Hubei	2			9.85219	19000	0	0	0	0	0		0	6.90776	1000	6.90776	1000	0	34	1	1	1	0	0	0	1	0	0	0
4200000000000000	421201	Hubei	2			9.85219	19000	0	0	0	0	0		0	6.90776	1000	6.90776	1000	1	47	1	1	1	0	0	0	1	0	0	0
4200000000000000	421201	Hubei	2	10.5966	40000	10.309	30000	10.0213	22500	0	0	8	2	0	6.90776	1000	6.90776	1000	1	44	1	1	1	0	0	0	1	0	0	55.262	16
4200000000000000	421201	Hubei	2	10.5966	40000	10.309	30000	10.0213	22500	0	0	8	2	0	6.90776	1000	6.90776	1000	0	70	1	1	1	0	0	0	1	0	0	55.262	16
4200000000000000	421201	Hubei	2	10.6454	42000	7.6009	2000	10.5966	40000	0	0	4	1	0	5.99146	400	5.99146	400	0	57	1	1	1	0	0	0	1	0	0	23.9659	4
4200000000000000	421201	Hubei	2	9.61581	15000	9.61581	15000	0	0	0	0	3	1	0	5.99146	400	5.99146	400	0	49	1	1	1	0	0	0	1	0	1	17.9744	3
4200000000000000	421201	Hubei	2	9.61581	15000	9.61581	15000	0	0	0	0	3	1	0	5.99146	400	5.99146	400	1	49	1	1	1	0	0	0	1	0	1	17.9744	3
4200000000000000	421201	Hubei	2	9.21034	10000	9.21034	10000	0	0	0	0	2	1	0	4.94164	140	4.94164	140	1	66	1	1	1	0	0	0	1	0	1	9.88329	2
4200000000000000	421201	Hubei	2	9.21034	10000	9.21034	10000	0	0	0	0	2	1	0	4.94164	140	4.94164	140	0	63	1	1	1	0	0	0	1	0	1	9.88329	2
4200000000000000	421201	Hubei	2	8.29405	4000	8.9872	8000	8.29405	4000	0	0	1		0	4.38203	80	4.38203	80	1	54	1	1	1	0	0	0	1	0	1	4.38203
4200000000000000	421201	Hubei	2	8.29405	4000	8.9872	8000	8.29405	4000	0	0	1		0	4.38203	80	4.38203	80	0	53	1	1	1	0	0	0	1	0	0	4.38203
4200000000000000	421201	Hubei	2	8.00637	3000	8.00637	3000	0	0	0	0	6	1	0	5.43808	230	5.43808	230	1	49	0	1	1	0	0	0	1	0	1	32.6285	6
[truncated: 1,185 more rows]
